# Supplementary material for: Differential Expression Profiles of the Transcriptome and miRNA Interactome in Synovial Fibroblasts of Rheumatoid Arthritis Revealed by Next Generation Sequencing
Source: Diagnostics (Basel). 2019 Aug 18;9(3):98. doi: 10.3390/diagnostics9030098 (PMC6787660; doi:10.3390/diagnostics9030098)
Supplement: Supplementary file 1 [file diagnostics-09-00098-s001.zip]

Archive with 6 entries (6 files):
- diagnostics-560731-supplementary.docx
- Table S2 Upregulated mRNA.xlsx
- Table S3 Downregulated mRNA.xlsx
- Table S4 Upregulated miRNA.xlsx
- Table S5 Downregulated miRNA.xlsx
- Table S6 Targtes of validated miRNA.xls
