# Supplementary material for: Differential Expression Profiles of the Transcriptome and miRNA Interactome in Synovial Fibroblasts of Rheumatoid Arthritis Revealed by Next Generation Sequencing
Source: Diagnostics (Basel). 2019 Aug 18;9(3):98. doi: 10.3390/diagnostics9030098 (PMC6787660; doi:10.3390/diagnostics9030098)
Supplement: Supplementary file 1 [file diagnostics-09-00098-s001.zip › Table S2 Upregulated mRNA.xlsx]

## Sheet: Sheet1
Table S2. mRNA upregulated in RA synovial fibroblasts.
Gene	Fold change
SETD4	2.00203
ZNF276	2.00326
AGPAT4	2.00495
ANKRD49	2.00563
OSBPL1A	2.00729
TNK2	2.01062
PHYHIP	2.01131
ARF6	2.01141
DNAAF1	2.01264
CLOCK	2.01445
DNTTIP2	2.01495
DIS3	2.01543
CCPG1	2.0161
ARMCX6	2.01626
MYO7B	2.01819
MTA2	2.01843
SLAIN2	2.01845
MAP1B	2.01907
RALB	2.01911
C22orf39	2.01922
PXT1	2.02522
UBR5	2.02609
MTHFD2	2.02896
NUP98	2.02901
ZNF791	2.0306
ROM1	2.03111
RB1CC1	2.03182
PDPR	2.03206
PPM1H	2.03208
NASP	2.03213
ZNF580	2.0325
STPG1	2.03258
PTPA	2.03285
RAB3GAP2	2.03456
DOK5	2.03461
DBH	2.03487
NIPSNAP2	2.03707
CC2D1A	2.03774
PFKM	2.03883
AMACR	2.04045
PRPF39	2.04118
DNAJC7	2.04159
GPATCH2L	2.04173
PCDHGC5	2.04178
SET	2.04254
SGCB	2.04432
PROB1	2.04445
CLASP2	2.04451
MYADML2	2.04512
PTPN14	2.04735
ZRSR2	2.04764
MOXD1	2.0491
LANCL2	2.05169
TFAP2E	2.05342
ZBTB7B	2.05406
PEX6	2.05503
QRICH1	2.05649
OST4	2.0565
RBSN	2.05709
CAPN15	2.05715
SDHA	2.05737
KDM4C	2.05757
ARL13B	2.0588
DHX32	2.05994
DPH3	2.06047
GLT8D2	2.06074
SARNP	2.06082
RFC1	2.06183
SATL1	2.06184
PDE7A	2.06198
ESM1	2.06272
CHTF18	2.06425
CDK10	2.06472
GTF3C2	2.06647
ALDH1L1	2.06699
NUDT6	2.06725
CCBE1	2.06796
COL4A2	2.06825
DDX58	2.07014
ELMSAN1	2.07041
FAM149B1	2.0724
EPHX2	2.07299
EMC2	2.07404
ORMDL1	2.07485
TIPARP	2.07745
TTYH3	2.07821
MTIF2	2.07874
PIP5K1C	2.07914
PSMB5	2.07991
IFT172	2.08024
NAPEPLD	2.08099
SLC51A	2.08189
TAS1R3	2.08253
COG2	2.083
DHX29	2.08501
SLK	2.08523
THOC1	2.08706
MEAF6	2.08887
STAT3	2.09021
HAND2	2.09065
PMF1	2.09072
CHRNB2	2.09153
PCSK6	2.09167
C21orf59	2.09232
NAGK	2.09238
NACC2	2.0926
ZC3H4	2.09315
MAPK13	2.09491
AP5Z1	2.09518
ADAR	2.09601
LGALS2	2.09679
CCT6A	2.09729
FPR1	2.09762
DHX8	2.09831
PPM1E	2.09918
PLEKHJ1	2.09947
MT-ND5	2.10054
FAM71E1	2.10174
PRPF3	2.10203
GCSAM	2.10268
ALPK2	2.10533
TOE1	2.10687
RRP7A	2.1082
QSER1	2.10971
SRP9	2.11036
RBFOX2	2.11291
TMEM200A	2.11313
PPP2R5D	2.11332
C20orf144	2.11552
MEA1	2.12015
ATP2C1	2.12069
CDK13	2.12079
GDF5	2.1232
SGK494	2.12603
PTGER4	2.12629
ARL1	2.1265
MT-CYB	2.1267
FYTTD1	2.12724
FNDC3B	2.12774
LAMTOR5	2.12844
CBLL1	2.12946
SSH1	2.1319
PREX1	2.13317
LRRK1	2.13518
SPDL1	2.13568
TNXB	2.13621
ANXA9	2.13658
AGRN	2.13675
LYAR	2.13737
RHOA	2.13806
OTUD4	2.13829
MICAL1	2.13891
AK2	2.13917
STAM2	2.13924
CCDC90B	2.14
WDR91	2.14448
ANGPT2	2.14488
GOLGA8A	2.14502
ZC3HAV1L	2.14818
AP4B1	2.14827
TROVE2	2.14906
RPS17	2.14915
THNSL1	2.14919
ZBTB45	2.14952
IFT140	2.15003
TRIM62	2.15032
SCO2	2.15181
FEN1	2.15201
SEPT7	2.15423
AP1G1	2.15587
FAM193B	2.15736
BROX	2.1578
KDELR1	2.1579
RAPGEF6	2.15909
CD46	2.16058
KIF20A	2.16133
NUDT3	2.16165
COL14A1	2.16333
SLC25A40	2.16423
PRR26	2.16437
CLSTN3	2.16522
TUSC3	2.16538
ZCCHC17	2.16822
MAST2	2.16923
IGSF10	2.1716
LARP1B	2.17231
SPPL3	2.17328
KIF9	2.17373
NTN3	2.17389
TBC1D8	2.17399
TLK1	2.17412
PLBD1	2.17461
CNRIP1	2.1759
AL365205.1	2.17824
WAPL	2.17828
NUDT15	2.17907
NOL12	2.18114
ARHGEF35	2.18218
DOCK5	2.18428
TARDBP	2.18565
TNS4	2.18637
MT-ND2	2.18823
MPZL1	2.1891
COL6A6	2.18968
ANKRD54	2.19271
DPP4	2.19434
NAT10	2.19772
GPATCH1	2.19841
HMG20B	2.19926
SLC7A5	2.19957
MYL9	2.20139
OSBPL10	2.20165
TMEM255B	2.20297
EPG5	2.20354
PTP4A1	2.20374
GPR45	2.20376
SLIRP	2.2072
TNFRSF10B	2.20763
CENPC	2.20774
RAD21	2.20853
NIN	2.20905
KIF1C	2.2096
CIC	2.20964
SCRT1	2.2098
FAM198B	2.20982
HNRNPA0	2.21175
CD2BP2	2.21336
GNA13	2.21418
KIAA1551	2.21461
TPM3	2.21694
ATP6V0C	2.217
GIGYF2	2.21827
SLC39A14	2.21835
C5orf34	2.21844
MCCC2	2.21852
C6orf203	2.21856
HOXA10	2.21944
TMEM41A	2.21947
AKR1A1	2.21986
RAB43	2.22478
PITRM1	2.22513
PAQR5	2.22537
PAXBP1	2.22596
INPP5F	2.22767
MYOZ2	2.22788
SMTN	2.23033
LUZP1	2.23384
ERLIN2	2.23394
AUTS2	2.23419
FRMD6	2.23478
JUN	2.23533
FBXO10	2.23549
CTU2	2.23646
SERHL2	2.23692
THOC5	2.23892
ATP5SL	2.23942
GPM6B	2.23983
NIPAL2	2.24026
ZNF830	2.24074
AAAS	2.24222
ARHGDIG	2.24398
CSNK1E	2.24461
CREB1	2.24574
FAR2	2.24599
ZCCHC6	2.24798
RNPEP	2.24885
MDM2	2.24997
DIS3L	2.25112
AAGAB	2.25127
SGK3	2.25135
COMMD9	2.25202
TOPBP1	2.25222
ATXN7	2.25233
GSDMD	2.25402
BRIX1	2.25487
SLC39A3	2.25513
ERCC2	2.2555
KCP	2.2562
METTL2A	2.25657
DRG2	2.25709
ANKRD13A	2.25843
STX12	2.26038
RALA	2.26194
HBP1	2.26302
ZNF346	2.26608
FJX1	2.26632
ARL2BP	2.26637
NSD2	2.26638
CCDC43	2.26661
UCHL5	2.26888
TMEM234	2.27096
WNK4	2.2714
SLC35B4	2.27365
KIAA1217	2.27456
TBC1D22A	2.27546
REPIN1	2.27617
CDKN2C	2.27657
SAMM50	2.27839
CCDC9	2.28093
POLR2B	2.2814
CPLX1	2.28214
XKR8	2.28326
CCDC117	2.28401
OLA1	2.28441
WBP11	2.2859
ANO8	2.2865
RBMX	2.28984
MUC5B	2.29339
DCAF7	2.29517
RBPJL	2.29569
IWS1	2.29569
NTHL1	2.29873
RELL2	2.30454
INF2	2.3074
ATP1B1	2.3076
YPEL5	2.30945
THAP7	2.31012
NOL8	2.31039
DNAH11	2.31088
RABEP2	2.31268
NRBP1	2.31294
DNAJB7	2.3138
TANC1	2.31406
DGCR2	2.31441
CPTP	2.31641
ELF1	2.31914
CARD8	2.31974
LCORL	2.32051
NME2	2.32176
DCUN1D4	2.32466
NAA38	2.32554
ACSL4	2.32634
PRRC1	2.32667
NFRKB	2.33145
ATP5G3	2.33149
PHYH	2.33156
CDC42BPA	2.33233
NKIRAS1	2.33356
TRMT13	2.33761
PLK2	2.33796
PTK2	2.33849
RAET1G	2.33947
DDHD1	2.34106
PSMD13	2.34151
BANF1	2.34212
ANKRD28	2.34368
NIPA2	2.34422
C8orf76	2.34469
DAZAP2	2.34512
G6PD	2.34868
CEP85L	2.34882
FNDC3A	2.35132
RNF146	2.35195
ARHGEF16	2.35201
CELSR3	2.35319
TMEM94	2.35519
GARS	2.3554
NCOA1	2.35661
SIAH2	2.36044
DPYSL4	2.36097
RMDN1	2.36163
ACTR3	2.3617
CHTOP	2.36222
AP3M1	2.36395
DNAJA2	2.36464
DDX54	2.36568
ZNFX1	2.36584
FARSA	2.36596
CASKIN2	2.36968
EIF3J	2.37196
ZNF302	2.3737
CTRL	2.37426
UBE2Q1	2.37513
EML2	2.3765
XPO4	2.3778
GNE	2.37983
CARMIL1	2.37997
TMED6	2.38044
CHMP2B	2.38123
CCDC91	2.38169
CSTF3	2.38672
PLEKHG1	2.38695
GPR155	2.38999
GMFB	2.39069
BRD9	2.39176
UBB	2.39211
KLHDC3	2.39258
MFN1	2.39413
PHYHIPL	2.39447
AGTPBP1	2.39484
HSCB	2.39659
LZTS3	2.39693
LRRC41	2.39702
PTGER2	2.39901
BTF3	2.3995
SMIM27	2.40018
ERCC6L	2.40262
LGMN	2.40289
RABEP1	2.40696
CSTF2T	2.40816
CYTH2	2.41173
FAM114A2	2.41381
FUBP1	2.41512
GPN3	2.41562
CPSF7	2.41691
SPOCK1	2.41703
PHACTR1	2.41787
NLRC4	2.41881
USP9X	2.41891
VPS45	2.41964
MUC1	2.42088
KIAA1671	2.4216
ALAD	2.42168
ICAM2	2.42426
HIGD2A	2.42549
TRIM4	2.42551
RHOC	2.42608
DGCR6L	2.42704
ECHS1	2.42743
ZNF76	2.42912
SIK3	2.42927
TINF2	2.43037
POLR3D	2.43055
SOX4	2.43082
GFPT2	2.43171
IRAK4	2.43194
HK2	2.43277
OR10AD1	2.43414
SRPK3	2.4345
GLTP	2.43473
RBM42	2.43684
TVP23C	2.43694
FAM166A	2.43947
RPS6KA5	2.44093
MAMLD1	2.4425
PAICS	2.44394
ACTR2	2.44572
CCT5	2.44689
DIDO1	2.44815
PPP3CA	2.44998
SLC12A8	2.45183
MEOX2	2.45226
GCLM	2.45327
MUL1	2.4535
TSSC4	2.45368
CXorf23	2.45651
CRIP1	2.45662
FAM117A	2.45826
AKAP5	2.45833
TRAPPC6B	2.45944
MFHAS1	2.45981
PSMG3	2.45992
NEMP2	2.46068
DCTD	2.46357
CHCHD2	2.46396
ZGPAT	2.46415
PLAGL2	2.46452
TCP11L2	2.46454
ROCK2	2.46632
NCKAP5L	2.46666
MAGIX	2.46667
PCM1	2.46675
GJA4	2.46721
NACC1	2.46978
CCND1	2.46983
STARD13	2.47198
USP7	2.47351
PEX12	2.47403
HNRNPH3	2.47489
PFN1	2.47511
RDH11	2.47604
SNX1	2.47641
ULK2	2.47783
CYR61	2.47903
N4BP2	2.47925
NDUFS3	2.47939
ZBED3	2.48062
PROSER1	2.48147
PAMR1	2.48465
CCNK	2.48558
BCAM	2.48717
GLO1	2.48736
ELOA	2.49017
TNS3	2.4927
PAXIP1	2.49456
PPP2CA	2.49468
CTHRC1	2.49535
CSNK1D	2.49731
WNT5B	2.49875
CHPF	2.50083
SLC31A1	2.50135
NF2	2.50338
IFT27	2.50354
PUDP	2.50422
CTNNBIP1	2.50491
SH3RF1	2.50692
KCTD5	2.50868
SCRN3	2.50956
PIN1	2.5119
SCFD2	2.51218
IGF2R	2.51273
ABI2	2.51435
OPA1	2.51522
PUM1	2.51599
PGK1	2.5172
PAPOLA	2.5199
TRIM7	2.52017
SMOC2	2.52082
SCARB2	2.52531
YAP1	2.52533
GPR26	2.52766
ABLIM2	2.52834
MICALL1	2.52938
ATP6V1D	2.5295
ASNA1	2.52958
SCD	2.52994
SULF1	2.53054
ALG1	2.53068
KCTD10	2.53092
TMEM199	2.53228
RAC2	2.53384
SNU13	2.53472
APCDD1	2.53493
RBM41	2.53594
GSE1	2.53757
ATM	2.53778
LRRC19	2.54399
KIF13A	2.54468
STRN3	2.54567
SMIM10L1	2.54597
SART1	2.54681
BAZ2B	2.54702
OXSR1	2.5475
RBM34	2.54754
TMLHE	2.55004
FAM50B	2.55147
MSX2	2.55357
POLR2J	2.55536
USP38	2.55615
ANAPC1	2.55649
TPP1	2.56022
ITGB7	2.5633
C18orf25	2.56356
C9orf40	2.5646
PFKL	2.56535
ATAD1	2.56777
MRPL24	2.56872
BTN3A3	2.56926
DUSP18	2.56981
TOMM40L	2.56994
TSPYL5	2.57095
MTMR11	2.57364
ZNF33A	2.57468
OMG	2.57543
SMIM5	2.57632
KIAA0556	2.57778
C11orf80	2.57852
PHF20	2.5794
RRAGC	2.58056
GNL3L	2.58356
COPRS	2.58424
CYCS	2.58635
TBC1D12	2.58654
SIX6	2.59002
SYNPO	2.59294
SLC25A1	2.59642
EMSY	2.59777
SRSF1	2.60013
RAD54L2	2.60169
LMOD1	2.60181
TBC1D14	2.60371
PPTC7	2.60378
ZADH2	2.60563
PUS10	2.60762
LRMDA	2.60892
BRI3BP	2.60942
LAS1L	2.61005
TLDC1	2.61042
GORASP1	2.61086
ERBB2	2.61105
POLR3G	2.61125
OXA1L	2.61128
USP24	2.61249
IMMP1L	2.6126
MRPS21	2.61319
PRR11	2.61905
URGCP	2.61958
PMCH	2.61993
MT-ND3	2.62029
ZNRF1	2.6234
KARS	2.62575
TMEM45B	2.62579
FBXO33	2.62864
MCAM	2.63065
ERCC3	2.63075
ORAOV1	2.63081
PHF24	2.63281
RNF139	2.63336
GPBP1L1	2.6337
SRGAP2	2.63378
CENPBD1	2.63547
MRM3	2.63557
L3MBTL3	2.6359
STOM	2.63625
PTPRG	2.63634
FBXO28	2.63669
TRIP11	2.63685
EPHB1	2.63768
DET1	2.63807
RPL27	2.63839
SLC4A2	2.63961
TSPYL6	2.64176
TEDDM1	2.64189
WDCP	2.6425
PSTK	2.64323
HOXC4	2.64324
ARHGEF25	2.64333
UTP11	2.64471
BZW1	2.64599
NOV	2.65233
ZNF331	2.65327
SLC12A2	2.65532
GRPEL2	2.65732
GOT1	2.66289
MAGEF1	2.66409
HK1	2.66465
AMZ2	2.66975
C1orf174	2.67074
CLDN20	2.67129
UST	2.67259
SND1	2.67334
AC104662.2	2.67397
PEX19	2.67593
PREP	2.67705
AJUBA	2.67803
C19orf53	2.68006
TGIF2	2.68076
SPSB1	2.68256
ZKSCAN3	2.68344
APPBP2	2.68714
IPO8	2.68947
CTAGE5	2.69036
FOXK1	2.69177
TUBA1B	2.69503
CCDC59	2.69796
ERC1	2.69876
CEP350	2.69892
INTS4	2.70182
ABHD12B	2.7026
NNAT	2.70454
SMG9	2.70508
HEATR6	2.70654
SART3	2.70654
DDX18	2.70674
DAAM2	2.70703
CMYA5	2.70783
TMEM127	2.70882
PTCD3	2.71066
FGD4	2.71162
IRAK3	2.71224
INPP4A	2.71469
PPP1R3B	2.71579
GTF2A1	2.71764
RIPK2	2.71808
NOCT	2.71824
UBFD1	2.71856
KLHDC10	2.7196
RAB27A	2.71979
RPTOR	2.72
SERPINF1	2.72048
GEMIN4	2.72441
TOGARAM1	2.72511
POGLUT1	2.72655
MCF2L2	2.72732
ZFAND6	2.73047
LTV1	2.73105
PGM3	2.73239
PLOD3	2.73274
ATP6V0A1	2.73298
EXOC2	2.73509
GRB2	2.73585
RNF215	2.73627
ETS2	2.73773
LRRC59	2.73848
BCL6	2.73866
HEXB	2.74374
MIF4GD	2.74655
TMEM184B	2.74728
ZNF621	2.74753
SLC20A2	2.75152
LNP1	2.75295
RALY	2.75375
CTPS2	2.75679
GALNT1	2.75942
IER3IP1	2.75951
GABPA	2.7601
WWP1	2.76143
PERM1	2.76242
SRGN	2.76334
H3F3A	2.76473
FAM160A2	2.76519
C9orf3	2.76602
DHX38	2.76773
FOSL2	2.76916
DOK3	2.77361
DBI	2.77403
PITPNB	2.77555
CBX7	2.77631
AVIL	2.77689
KCNMB2	2.7785
LSMEM2	2.78133
ZNF419	2.78318
AC091167.3	2.78416
RAPGEF1	2.78455
EPRS	2.78492
APAF1	2.78836
KLHL15	2.78907
PARG	2.78933
KIAA1468	2.79139
PBRM1	2.79164
RSU1	2.79583
GRPEL1	2.79607
WDR12	2.79631
PAG1	2.79633
MKL2	2.79778
FBXL22	2.79778
PIAS2	2.80011
LIPT2	2.80297
SERAC1	2.80328
SPRY4	2.80381
CERS6	2.80583
CDK6	2.80628
SPNS2	2.80821
TTC31	2.80906
ABLIM1	2.8096
TMX1	2.80978
ZMIZ2	2.8103
CABYR	2.81105
C1orf35	2.81328
TMPRSS11D	2.81549
ARL5B	2.82102
IQGAP3	2.82138
COPB1	2.82156
UBL7	2.8246
LDB3	2.82651
MCMDC2	2.82987
SPTBN4	2.83162
PPP1R12B	2.83165
ZNF521	2.83809
PKMYT1	2.84197
FST	2.84373
ZNF747	2.84572
DENND1C	2.84742
SLC11A1	2.84813
STX4	2.84898
RMND1	2.84974
MTSS1	2.85467
CNOT6	2.85566
FP565260.6	2.86085
FKBP5	2.86104
IGF2BP3	2.8628
TMCC2	2.86384
MRPL37	2.86387
SYT1	2.86429
AP2S1	2.87054
ZNF320	2.87071
GYG1	2.87131
CLDN10	2.87389
DPF2	2.88102
TMA16	2.88128
FDFT1	2.8843
VAPA	2.88443
FNDC4	2.88678
NVL	2.88817
SPOPL	2.8891
MUT	2.89136
PPM1F	2.89158
FAM160B1	2.89496
HSD17B4	2.89516
ZSCAN5A	2.89734
SCN8A	2.89982
IQGAP1	2.89984
PLN	2.90086
NBPF15	2.90242
KAT14	2.90337
FASTKD2	2.9035
ALDOA	2.907
RSC1A1	2.90984
MCPH1	2.91145
JMJD4	2.91212
FBXO22	2.91576
NRBF2	2.91596
CDH2	2.91705
CIT	2.91775
BCL7C	2.91873
HOMER2	2.92647
ZNF449	2.92908
PEG3	2.93151
NDFIP1	2.94185
GNB1	2.94424
ZMYND19	2.94466
RNF6	2.94892
HPS5	2.94995
CALM1	2.95138
STAC3	2.95207
COIL	2.95243
DNAH10	2.95284
CRACR2A	2.95285
MBNL1	2.95346
ZPR1	2.95615
UEVLD	2.95635
TOP2B	2.95675
PTTG1	2.95835
RNF216	2.95859
UBE2D1	2.96335
GTF2H3	2.97149
RAB3GAP1	2.97389
ZFP41	2.97703
RUFY3	2.98054
HPF1	2.98101
VSIG10	2.98281
MOSPD3	2.98527
OGFOD2	2.98667
TBCD	2.98873
SVIP	2.98914
DDX11	2.9907
UBE3C	2.99449
CCNI2	2.99873
LARS	3.00173
TOM1	3.00421
CCSAP	3.00632
NME7	3.00654
ADD1	3.00717
AP1B1	3.01031
ANKRD23	3.01448
TTLL7	3.01641
CTAGE4	3.01686
AP1S2	3.01805
SLC25A32	3.01938
LATS2	3.0218
RBM14	3.02327
COPS6	3.02621
USP17L2	3.02662
WDR59	3.02718
COASY	3.02959
SIPA1L2	3.0297
YIPF5	3.03114
ATG3	3.03123
PLOD2	3.03144
INPP5K	3.03557
HNRNPUL2-BSCL2	3.03722
LRRC57	3.0379
NOMO2	3.04051
PLIN2	3.04058
ADAMTS14	3.0443
TSKU	3.04734
SMIM18	3.05399
GADD45A	3.05457
RILPL1	3.05524
BCAT1	3.05565
PRNP	3.05667
ALKBH8	3.05704
ZNF391	3.05776
CETN2	3.05786
MYBL1	3.05968
IFT88	3.06551
LUM	3.06561
AIG1	3.06703
SMC5	3.06858
DPH5	3.0733
ATP11B	3.07718
ADIPOR1	3.07877
ALX4	3.0808
PLS3	3.08156
ZNF8	3.08533
UTP3	3.08716
DDX55	3.09295
TULP4	3.10462
ITGAV	3.10581
FBLIM1	3.10623
LRRC37A	3.11136
CPA4	3.11191
UBA2	3.11364
TRAF3	3.11458
SUCO	3.11579
BTBD10	3.11589
FANCC	3.11694
SEC24A	3.11794
ATP6V0E1	3.11851
TSC22D3	3.11863
DNAJC16	3.12124
RAB1A	3.13727
CASP8	3.13905
GLI2	3.14112
CSNK2A1	3.14296
BCAR3	3.14362
SLC25A25	3.15406
CRK	3.15421
TESK2	3.15602
TOMM40	3.15679
STX10	3.15826
PICALM	3.15858
ATIC	3.15868
KRBOX4	3.15981
MARCH2	3.16051
ATG2B	3.16119
F3	3.16855
PPP4R1	3.17076
NPTN	3.17364
RASGRP1	3.17792
PPP1R15A	3.18155
TBX5	3.18502
ZFYVE27	3.19114
UROS	3.1936
BCL7A	3.20455
ALS2	3.21163
HPS1	3.21212
GGACT	3.21433
MRPL48	3.2178
MRPS27	3.219
IRS1	3.22404
RAD54L	3.22499
ACAP3	3.23047
C2orf69	3.23432
ATP13A3	3.23695
ARPC5L	3.2373
TRIM41	3.23761
KIAA0907	3.23769
TTC39A	3.24391
CENPN	3.24432
METAP1	3.24527
ELF2	3.24578
SSFA2	3.24651
MTFR1L	3.24761
SETD3	3.24859
AL117258.1	3.24985
BCAR1	3.25855
FLRT2	3.25896
PRSS54	3.25972
AMOTL1	3.26753
ACSF3	3.27121
SEZ6L2	3.2728
ARHGAP32	3.27503
ARIH2	3.27552
ITGA1	3.27661
UROD	3.27681
MAST3	3.27827
IFT80	3.28241
TP53	3.28323
DRAM1	3.28834
ZNF283	3.29292
HS3ST3A1	3.29782
NDUFS1	3.30028
FAM173A	3.30049
ARIH1	3.30128
PCSK7	3.30161
NUDT16	3.30192
TRMT44	3.30938
ASF1A	3.30954
LIG4	3.31052
FOXC1	3.31608
SRPK2	3.31761
FIGNL2	3.32358
PLA2R1	3.3263
DLD	3.3301
VSIG10L	3.33484
IL17D	3.33831
HEBP1	3.34133
SYNPO2	3.34425
IFNGR1	3.35324
KDM6A	3.35447
CHTF8	3.35606
P4HA1	3.35795
KLHL28	3.35983
SEL1L3	3.365
PDS5B	3.36752
CD164	3.36862
MARCH8	3.37126
CAB39L	3.37165
MRNIP	3.37632
ATL3	3.37763
APRT	3.38089
SYNE1	3.38866
FIS1	3.39085
CCDC85B	3.3943
LRRC8E	3.39807
OR2A42	3.40038
PXK	3.40188
NPIPB5	3.40374
PITPNA	3.40393
CMTR1	3.40471
CSRNP2	3.40577
XPO6	3.41499
FAM107B	3.41807
CHMP6	3.42453
VPS35	3.42492
TRIM59	3.43146
MAST4	3.43863
PLAGL1	3.43993
NRN1	3.44033
MADD	3.44193
OSTM1	3.44447
TJP2	3.44591
UBL4A	3.45177
U2AF2	3.45792
SGPP2	3.4631
KCTD11	3.46488
MARVELD1	3.46693
TOX	3.46983
SAMD4A	3.48084
SNAPC4	3.48249
ZNF491	3.48677
BTG2	3.48916
GSPT2	3.49517
PSMC2	3.49546
ADPRH	3.49654
KIF2A	3.49679
KCNK2	3.50611
ACOT9	3.50754
EXOSC10	3.51357
FDPS	3.51377
GPRC5D	3.51641
CCDC107	3.5191
ZDHHC6	3.51934
AHR	3.52399
RMDN3	3.53069
CBFA2T2	3.53235
IARS2	3.53253
SGMS2	3.53353
ABCB6	3.53427
SERPINE1	3.53706
MYO6	3.53779
MRPL53	3.53875
FAM199X	3.54917
TBC1D1	3.54932
PTPN7	3.5529
TACR2	3.55487
BOK	3.55568
PDZD3	3.55832
AZIN1	3.56055
ARSJ	3.5641
MYADM	3.56542
TMTC3	3.56809
BTBD11	3.56853
HTT	3.56937
CYP4V2	3.56992
DCUN1D2	3.57186
DPP9	3.57209
MYPN	3.57257
IDI1	3.57439
KREMEN1	3.5805
AFF1	3.58363
NMT1	3.59239
NOM1	3.59318
MON2	3.59369
DDX41	3.60084
CELSR1	3.60274
FCHSD2	3.60594
GJD4	3.60757
JMJD7-PLA2G4B	3.613
TMEM59L	3.61388
SLC4A4	3.61484
RPL7L1	3.61518
NFS1	3.61552
HCFC1	3.62232
SNRPB	3.62595
CPSF2	3.62971
MGST1	3.63126
TSN	3.63158
ARID3A	3.64523
LSM14B	3.64559
WDR36	3.65134
LAPTM5	3.6544
UBE2I	3.66292
CHMP1A	3.66839
ZBTB44	3.67088
C11orf98	3.67099
CEP250	3.68324
PRB2	3.69148
OPA3	3.69159
IDE	3.69328
ASAH1	3.70021
ROPN1B	3.70022
TDP2	3.70031
GNG3	3.70718
TMEM243	3.71207
CCT2	3.73044
SLC28A2	3.73365
NCOR2	3.73757
ZNF22	3.73932
FMNL2	3.74795
GAS2	3.74808
USP17L7	3.7485
DNAJB12	3.7496
FN3K	3.75109
FAM76B	3.75536
MAP1LC3A	3.7554
ADH5	3.76083
CDCA4	3.76115
C1orf56	3.76245
WRAP73	3.76461
ZCCHC9	3.77023
MAN2A2	3.77189
PPP2R3C	3.77303
CUL2	3.77649
PEG10	3.77992
ZDHHC16	3.78391
ATP6V1H	3.78531
FAM122B	3.78675
SIDT1	3.78679
NINJ1	3.79063
NUDT13	3.79599
ATXN1L	3.79647
SYT15	3.80289
UBQLN4	3.81432
NARFL	3.81575
FRS2	3.82034
EIF2B3	3.82854
SNN	3.8287
VCPIP1	3.83013
ZNF2	3.83135
SMIM14	3.83513
HNRNPD	3.83865
POU2F2	3.83937
THY1	3.84322
COL21A1	3.8444
ZCCHC7	3.8511
GMCL1	3.85351
KRR1	3.8541
BET1	3.85601
ABLIM3	3.85764
C1orf204	3.85934
MOGS	3.8644
SPTBN5	3.87162
JUND	3.87255
SMYD2	3.87982
AIF1L	3.88038
ST3GAL6	3.88062
GUSB	3.882
KIDINS220	3.88263
SYNJ2BP	3.88494
VEGFB	3.89527
NEXN	3.899
ARNT2	3.90235
TMEM178A	3.90303
POLR3C	3.90334
USF3	3.90572
NEDD4L	3.90658
PRELID1	3.90859
JAKMIP3	3.91894
EPS15	3.91903
NUDCD1	3.91982
TTC23	3.92042
SUFU	3.92148
DYNC1LI2	3.9301
AC138969.1	3.94113
SORT1	3.94126
MTRR	3.95644
FBN2	3.95722
ARHGEF7	3.96402
PWWP2A	3.96438
WEE1	3.96495
MYO18A	3.96599
DNAJB6	3.97886
H2AFJ	3.98742
GALC	3.98945
PMEPA1	3.99104
UBE2M	3.99494
MRPL16	3.99528
B3GALNT1	3.99596
NELFA	3.99813
PAPLN	3.99835
PCDHGB2	4.00347
RABL2A	4.00885
ZNF19	4.01069
MED25	4.01383
DOC2A	4.01493
RPL17-C18orf32	4.0161
MANF	4.0182
MBOAT2	4.01985
AC092718.8	4.02051
PHF13	4.02276
CES2	4.02542
DNAJC13	4.03312
NUSAP1	4.04085
EYA3	4.04141
LDLRAP1	4.04144
KIF24	4.0424
CTBS	4.04423
ZNF846	4.04934
FAN1	4.06128
ACTR1A	4.06194
KAT8	4.06301
FAIM	4.0667
CHORDC1	4.06901
GRHL1	4.07293
KIF23	4.07677
SLMAP	4.07883
LBR	4.08894
SLC35F5	4.10461
TIGD7	4.11578
VN1R1	4.14351
NAPG	4.14409
MAPRE1	4.14577
COA5	4.14798
BEX4	4.14821
IQCH	4.14845
P3H2	4.1489
SLC15A3	4.15202
SCAF4	4.15268
FOXJ3	4.15374
ATP10D	4.16841
DDX50	4.17715
ZSCAN1	4.18189
SPRY2	4.18222
RHOBTB1	4.18256
CACNB2	4.18348
NKAIN2	4.18678
CEP104	4.19096
TMEM231	4.19122
PITPNM1	4.19829
PSTPIP1	4.20138
CLUH	4.20464
PTBP3	4.20497
CASC3	4.21038
HSPH1	4.21309
MON1A	4.21932
RTFDC1	4.22232
PRR14L	4.23313
ATP5C1	4.24126
FCHO2	4.24957
VPS16	4.25026
WASHC5	4.25373
RBM4	4.25427
MKLN1	4.25506
LSM1	4.2567
SCAF11	4.25717
GAS2L1	4.25992
AC069368.1	4.26199
BHLHB9	4.26836
EIF2AK3	4.26927
BAG5	4.27535
DAG1	4.27688
DENND5B	4.28261
UTP6	4.29076
FAM26E	4.29153
LNPK	4.296
VPS51	4.29654
ZNF546	4.30083
KANTR	4.30502
IDH3B	4.3066
BSCL2	4.31169
ETS1	4.32018
ECT2L	4.3209
VKORC1	4.32437
LRSAM1	4.33104
STRADA	4.33361
IDI2	4.3355
EIF2AK4	4.33554
FAM91A1	4.3357
MAB21L2	4.33607
SCFD1	4.34232
ACSM3	4.34615
PPP2CB	4.34653
PDCD2	4.3496
USP12	4.3526
CLEC11A	4.35303
PHACTR2	4.35337
FAM45A	4.35826
LMO3	4.37624
PITX1	4.3819
MCM2	4.38441
IL10RB	4.3859
UGGT1	4.39348
NTN4	4.39726
COA3	4.39886
TEP1	4.41952
SMIM7	4.42053
LSAMP	4.42421
GRIN2C	4.42725
ELP2	4.42946
CUEDC1	4.43145
UBR2	4.43589
AGMAT	4.43613
GPR39	4.44821
BRCA2	4.45415
PCNX2	4.45442
LDLRAD3	4.4567
LAMA5	4.46751
GULP1	4.47038
GNA14	4.47391
INTS8	4.47571
ADK	4.47997
PCDHGB4	4.4874
THAP12	4.49923
COL17A1	4.50344
NIPAL3	4.50566
NOXRED1	4.51804
STX17	4.52595
DIAPH3	4.52758
FBXL8	4.53096
SNRPD2	4.53427
MAPKAPK5	4.54337
TMEM186	4.54439
MGME1	4.54915
CCNYL1	4.55488
PAFAH1B3	4.56267
ZNF124	4.56467
PRICKLE1	4.5647
PAPD4	4.56617
C10orf95	4.57199
ARSB	4.57366
HERC4	4.58427
MIEN1	4.58636
CPEB4	4.62718
VPS4B	4.63446
RPS6KC1	4.63878
SEMA6A	4.64205
NXNL2	4.65002
TBL3	4.65423
SPTLC2	4.66135
RAP2B	4.6799
STC2	4.68473
ZZZ3	4.69374
OSMR	4.69419
B3GNT8	4.70704
VKORC1L1	4.70864
TTLL12	4.71944
CAPS	4.7294
ZHX3	4.73521
PCNT	4.73779
FRYL	4.74096
NOTCH1	4.74222
FTSJ1	4.74453
RBM8A	4.74523
BRD8	4.77813
TNPO3	4.77847
TPP2	4.78476
ABCC1	4.78741
PPP6C	4.79719
PTGES3L	4.79834
AP4E1	4.81045
FBXO41	4.81624
ATAD2	4.81702
UBLCP1	4.8201
GJB4	4.82066
DEGS1	4.84008
RND3	4.84984
DHRS12	4.8557
D2HGDH	4.86095
NUDT19	4.8621
C5orf22	4.86391
WRNIP1	4.88028
NAGLU	4.88315
GPAA1	4.88893
AVPI1	4.91235
RAI14	4.91251
EDRF1	4.91828
EVA1A	4.91873
AMD1	4.92394
PRDX2	4.93883
PAIP1	4.94838
TGM2	4.95076
RTTN	4.96392
ERAL1	4.96769
RPAP3	4.98343
ARNT	4.98634
ALKBH4	4.99049
UBE4B	4.99072
CDC42EP3	5.0171
MAN2B1	5.04357
ISOC2	5.04545
OAS3	5.0664
MUSK	5.06672
FGF5	5.09892
BACE2	5.10366
MIER3	5.10425
ZNF582	5.10755
CDK5	5.10794
TPX2	5.11621
COQ4	5.12105
PCBD1	5.12331
PRKCA	5.14104
ITGA3	5.14396
SACS	5.14727
SIMC1	5.15629
NODAL	5.16026
KIAA0319L	5.1682
HIPK3	5.17107
CLIP3	5.21195
GMDS	5.21814
BBS4	5.22869
ZMYND8	5.23329
ZNF394	5.23823
AMMECR1L	5.23868
ASNSD1	5.23903
ZNF277	5.23939
FAH	5.24646
CPT1A	5.24987
DAPK3	5.2608
SEC23IP	5.26237
SLC24A5	5.27071
RIOK2	5.29229
IL17RE	5.29635
FANCF	5.29726
RHOB	5.30748
NUDT21	5.33229
PTPRQ	5.3374
HEATR5A	5.34061
TMX3	5.35528
ACADM	5.3655
ETFB	5.37075
ZNRF2	5.38379
NMD3	5.38941
U2AF1L5	5.39601
PDZRN3	5.39903
GTF3C1	5.40913
TFE3	5.41434
PXMP2	5.43407
SMIM19	5.44359
CPSF1	5.44673
PP2D1	5.44698
CLSPN	5.4527
TNPO1	5.45852
HMMR	5.46503
S100P	5.4687
RAB18	5.473
ZNF750	5.47386
ZNF668	5.4759
ZNF334	5.48387
ELAC2	5.4897
C7orf31	5.48986
GDE1	5.49791
IL1B	5.51264
PTPDC1	5.51772
WDFY3	5.52633
MRPS23	5.52709
C17orf62	5.54365
PTGR2	5.56965
DCUN1D1	5.56995
ZNF641	5.57448
FZD6	5.57484
TIMM23	5.57784
FERD3L	5.57925
NMNAT1	5.58367
SH3BP1	5.59604
SENP5	5.59689
WDR41	5.59938
ZNF385D	5.60133
MRPL9	5.62194
SNX24	5.62242
LTB4R	5.63735
DYNLL2	5.6527
TMEM25	5.65461
SMC2	5.66105
NUP43	5.67559
TESK1	5.67618
PSD	5.68442
MAPK10	5.68836
CRAMP1	5.69588
SLC52A2	5.69845
CD2AP	5.70991
OXCT1	5.72005
PDE6C	5.72472
GOLGA8B	5.73196
ILKAP	5.74409
IQCJ-SCHIP1	5.7519
RALGAPB	5.75871
HS3ST5	5.76016
ATP6V0E2	5.77153
MOB1B	5.77695
CMKLR1	5.79033
RBAK	5.80432
EOGT	5.80619
SFSWAP	5.81001
EXOSC4	5.81832
USP1	5.83278
SF3A2	5.83417
RB1	5.83915
TMEM150C	5.84393
TOMM22	5.84806
TMPO	5.85091
EIF5A2	5.87303
NSRP1	5.87561
SDHC	5.88064
CHD6	5.89517
NR4A2	5.94907
WIPI2	5.95224
MYO1E	5.97571
ARL14EP	5.98163
RRNAD1	5.98849
NRIP1	5.99666
EXOSC8	5.99875
AMMECR1	6.00872
POLR3B	6.00892
CDK5RAP3	6.01442
AP003108.2	6.02637
AC099518.3	6.02698
TMEM203	6.04845
BACH1	6.06529
CHRM5	6.08699
MYOZ3	6.09098
METTL5	6.10406
CDPF1	6.10907
TRMT10C	6.12046
INVS	6.12169
TRPC1	6.1312
JMY	6.15098
DPF1	6.18379
SMIM29	6.19513
NAE1	6.20578
KIAA0922	6.20654
WDR4	6.21337
ATG9B	6.21449
TERF1	6.22568
SCMH1	6.22907
GNB3	6.22988
EFCAB7	6.24997
STARD3	6.25218
GTPBP4	6.2564
KCNS2	6.27501
KCMF1	6.2805
INHBA	6.29413
SLC25A51	6.29756
NFATC2IP	6.30672
PHF8	6.32343
UHMK1	6.32825
LMNB2	6.33823
ADCY1	6.33977
TMEM11	6.37874
FAM156A	6.38687
GPR160	6.39739
TXNDC15	6.40368
EML6	6.41555
ERMN	6.42733
CEP131	6.43256
GPAT4	6.44756
PPFIBP2	6.4642
TP53TG3D	6.47476
KATNAL1	6.50978
SNAPC1	6.5334
PRMT1	6.53431
CFAP20	6.5416
EVA1C	6.56224
HHIP	6.5853
PCGF6	6.6067
POLR1A	6.61731
ERO1B	6.61999
NPLOC4	6.62122
PUF60	6.63443
HECTD2	6.64801
RNF167	6.66405
PRR19	6.69641
CCDC73	6.72205
LRRC15	6.7313
HSPB11	6.74406
CYLD	6.75591
PDCD10	6.76898
TRIM44	6.84112
EXD2	6.84978
NRAS	6.86624
BTBD6	6.88685
NIF3L1	6.94442
DBT	6.95376
IP6K1	6.95693
RSRC1	6.95987
ASTE1	6.97303
UBIAD1	6.99625
STOML1	7.02952
FOXC2	7.03345
PARVB	7.05285
OCIAD1	7.11348
DYRK2	7.13786
SLC23A2	7.15417
GINS2	7.17585
ANKRD34A	7.2031
METRN	7.27375
PRR16	7.27428
DOCK9	7.28118
MRPL28	7.31472
UBE3A	7.32931
CCDC65	7.34181
SESN2	7.35166
MTMR10	7.36025
NSFL1C	7.38495
PMVK	7.39249
CA5B	7.42383
FAM200A	7.51089
VWA3B	7.58538
XRCC1	7.58665
ZNF688	7.58714
ENTPD4	7.61705
ADH4	7.63436
ZNF33B	7.64838
TAPT1	7.65167
MPDZ	7.65347
PRUNE2	7.66313
CCDC8	7.67302
FGD5	7.68298
MYD88	7.69604
MKI67	7.69663
AC011448.1	7.72228
TPGS2	7.72536
ANKMY1	7.75127
SEC31B	7.75266
ATP1B3	7.75922
GCLC	7.76164
IVD	7.77186
NFATC3	7.78305
STAB2	7.81963
CMSS1	7.82301
GNL3	7.8259
NEDD9	7.83014
ASPM	7.8311
NDUFB3	7.83533
POC1B	7.88296
ZNF689	7.89614
NEK11	7.90036
PLXDC2	7.91583
MBP	7.92753
SETMAR	7.9333
PRKCD	7.93733
RETSAT	7.94402
CUL3	7.95721
GRM6	7.95802
BRPF1	7.96334
CCDC180	7.98429
RRP12	8.00498
LSS	8.02075
MATR3	8.05306
PPP1R35	8.06722
ACBD5	8.10468
TFRC	8.12293
A4GNT	8.12444
ADGRB2	8.20742
TCP11L1	8.21529
LIPE	8.22036
PSMB2	8.24042
FAM135A	8.24758
OTULIN	8.27396
FAM212B	8.30096
ZMYM6	8.30704
IKBIP	8.34008
TRIQK	8.3706
SIRT7	8.38284
ARRB1	8.39789
MKRN1	8.40042
UGCG	8.41072
AFF3	8.41261
CT62	8.45951
ABCC4	8.46093
ABCB8	8.47034
OAS2	8.546
ADGRL2	8.55644
INO80	8.55746
RNF2	8.56091
KIFAP3	8.66471
ARL5A	8.67346
PINX1	8.70086
GDF5OS	8.70522
RGS3	8.70656
DNLZ	8.7135
ZFY	8.71507
NAGPA	8.74135
MRPL12	8.77673
CASP8AP2	8.7869
TRIM23	8.79026
AQR	8.87578
ZNF462	8.88644
HDAC6	8.89377
SLC30A5	8.9089
POLR2E	8.9405
SIRT1	8.96871
PLEKHH2	9.03431
ANGPT1	9.05009
TUFT1	9.05347
GET4	9.10407
FES	9.11556
RABL3	9.15858
RPRD1B	9.1606
RAB8B	9.16442
ACSS2	9.17257
UBASH3B	9.1862
EPHA5	9.22949
TTC21A	9.23326
LTN1	9.24818
KIF11	9.26229
ABCD1	9.26268
COL8A1	9.2798
OTUD6B	9.30097
EXTL3	9.34164
ZRANB3	9.38087
KCTD21	9.47546
MARK4	9.48606
NBAS	9.48688
CATSPER1	9.49594
GSR	9.53639
UBA6	9.54406
FADS2	9.55005
LEPROTL1	9.56391
ARL17A	9.57099
ATP5J2	9.60776
GCNT1	9.63871
COPS7B	9.64322
MFF	9.69671
SCAMP4	9.74272
PLA2G15	9.80132
TM7SF3	9.80391
CAMKK2	9.86122
TCAF2	9.92032
SRSF7	9.94801
CAMK4	9.96841
PCGF5	9.99981
ANKRD27	10.1252
STAM	10.2453
APIP	10.278
BRAP	10.334
NRP2	10.3902
TBKBP1	10.3913
NDUFB4	10.4177
MAP2K5	10.5084
NOL6	10.5176
STEAP2	10.5283
IL17RC	10.565
DOCK7	10.6009
ZHX1	10.6122
PRDM5	10.6147
HERPUD2	10.7082
ZNF131	10.7438
COL4A1	10.7809
ZNF75A	10.8053
LYRM4	10.8235
FBXL12	10.9209
ARMCX4	11.0138
JUP	11.0785
ZNF286A	11.1392
EDIL3	11.1438
ZNF628	11.1803
MFN2	11.202
GJC1	11.2088
YIPF4	11.2702
STXBP3	11.3239
ZNF701	11.3439
ZFAND2B	11.3451
SH3BP2	11.3928
MRPL42	11.3936
MBNL2	11.4088
MET	11.4564
LEMD3	11.5701
IKZF5	11.6462
TYW3	11.6544
SQLE	11.6705
PUS7	11.7382
RSPH10B2	11.7713
PHAX	11.8263
SORCS2	11.8694
DCPS	11.9574
NT5DC2	11.9938
OCRL	12.0495
PURA	12.1013
CDS2	12.1448
NAT9	12.1558
S100A13	12.269
ATP2A1	12.2874
RASD1	12.3864
PHC3	12.4111
ALG11	12.4615
KIAA0141	12.6651
FAM180A	12.6719
NUP58	12.7022
SUCLA2	12.7026
WNT5A	12.7805
CBL	13.0788
ZFPL1	13.1504
HTRA2	13.2466
CEP44	13.4403
FBXO21	13.5101
NOMO1	13.5695
COMMD3-BMI1	13.6308
ZCCHC2	13.675
RRM1	13.743
C17orf51	13.8112
RALGAPA2	13.9513
LRCH3	14.0562
ALPK1	14.6332
BBS5	14.6434
CPSF6	14.765
CAMLG	14.7687
AKAP13	14.8191
GBP1	14.8321
POC1B-GALNT4	14.8375
RIC8B	15.0411
ATAD3B	15.3418
CYP2E1	15.6171
SLC4A8	15.7569
XIAP	15.7895
BMPER	15.9064
PAFAH1B1	16.1317
TEX264	16.3447
PLXNB3	16.6148
PRSS12	16.878
DENND1A	16.9946
REC8	17.0154
SLC25A29	17.2504
MUC12	17.3905
TCERG1	17.3917
LRCH4	18.0583
ACMSD	18.1721
BEND6	18.2479
CLK4	18.3021
TRAPPC10	18.5642
TMEM106B	18.7252
ZNF570	18.8757
TTC4	19.0345
TDRKH	19.0389
PDE4C	19.348
ARHGAP39	19.5658
LRBA	19.6469
METTL14	19.7108
PLXNB1	19.8566
ZC3H8	19.8876
ERRFI1	19.9269
AC097637.1	20.0019
HAS2	20.0707
GPT2	20.1886
ENGASE	20.3326
CHD1	20.4906
MITF	20.9147
ETV6	23.199
DCAF17	24.2597
CHD3	24.4456
B3GNTL1	24.6472
MEF2C	25.4771
FAM120C	28.2781
C17orf75	>30
PTCH1	>30
PPP1R37	>30
ST20-MTHFS	>30
LRRD1	>30
AC011511.4	>30
CNKSR3	>30
CACNA2D1	>30
TRIM35	>30
BABAM1	>30
GID8	>30
CMC2	>30
PKNOX1	>30
PLCB4	>30
PDAP1	>30
CCZ1B	>30
SSBP2	>30
INTU	>30
SECISBP2	>30
CTTNBP2NL	>30
SGSM3	>30
C7orf55-LUC7L2	>30
EIF4E	>30
AC112484.1	>30
AC068631.2	>30
ZNF177	>30
BLOC1S5-TXNDC5	>30
AC027796.3	>30
CDH6	>30
COL1A1	>30
C14orf79	>30
NFKBIA	>30
C12orf73	>30
FNTA	>30
RRM2	>30
PGGT1B	>30
HIST2H2BF	>30
RPL36A-HNRNPH2	>30
NDUFS4	>30
SGCA	>30
HSF4	>30
MEMO1	>30
PHF11	>30
SDHAF3	>30
ZNF32	>30
SELENOM	>30
HNRNPH1	>30
PSCA	>30
SCAPER	>30
TMEM213	>30
VIPR2	>30
ABHD11	>30
DYNLRB1	>30
LDAH	>30
CREB3L4	>30
FKBP6	>30
TM4SF19	>30
WDR54	>30
HIGD1A	>30
MACROD1	>30
PLEKHO1	>30
TPST1	>30
CMAS	>30
SNRPC	>30
FAM98C	>30
COQ8B	>30
GAL3ST3	>30
BCAS2	>30
SF3B6	>30
MTX2	>30
COX10	>30
BUB1	>30
TBL2	>30
SNRPG	>30
TAF13	>30
MLH3	>30
OXSM	>30
TNRC6C	>30
MYOT	>30
PSME3	>30
IFNAR2	>30
PECR	>30
RNF14	>30
ITGAE	>30
METAP1D	>30
IL20RB	>30
MOB4	>30
CCDC127	>30
SEC11C	>30
SSBP1	>30
RGS4	>30
GLYATL1	>30
NR1H3	>30
CHN1	>30
AC134669.2	>30
IKZF2	>30
PJA1	>30
RDH5	>30
COX17	>30
APH1A	>30
GRIA3	>30
SRGAP2B	>30
C2orf42	>30
SYCE2	>30
ATP6V0B	>30
MED8	>30
TLE4	>30
PAIP2	>30
DEPDC1	>30
TXNL4A	>30
NSMCE2	>30
MGMT	>30
TMEM160	>30
EFNA5	>30
COPS9	>30
NMRK1	>30
ENC1	>30
TMEM168	>30
NSF	>30
FIBP	>30
CCDC54	>30
TMEM192	>30
AC037459.1	>30
KRT1	>30
THYN1	>30
LRIG1	>30
ITPA	>30
PROSER3	>30
PPP1R7	>30
ATF1	>30
MPP1	>30
CATSPER3	>30
TMBIM4	>30
HAPLN1	>30
DGKG	>30
TOR1B	>30
SEMA3A	>30
ALDH3A1	>30
ING3	>30
SLC7A4	>30
ALG13	>30
CCDC61	>30
CKLF	>30
NTF3	>30
RIDA	>30
NDUFC2-KCTD14	>30
ZMAT5	>30
CEP55	>30
PHOSPHO2	>30
POLA1	>30
EREG	>30
LINC01125	>30
EIF1AD	>30
LPXN	>30
KIAA0586	>30
TBC1D10A	>30
NEK2	>30
TTC38	>30
PEMT	>30
SUPT20H	>30
C14orf2	>30
VDAC3	>30
COX6B1	>30
PTRH1	>30
[truncated: 1,052 more rows]
