# Supplementary material for: Differential Expression Profiles of the Transcriptome and miRNA Interactome in Synovial Fibroblasts of Rheumatoid Arthritis Revealed by Next Generation Sequencing
Source: Diagnostics (Basel). 2019 Aug 18;9(3):98. doi: 10.3390/diagnostics9030098 (PMC6787660; doi:10.3390/diagnostics9030098)
Supplement: Supplementary file 1 [file diagnostics-09-00098-s001.zip › Table S3 Downregulated mRNA.xlsx]

## Sheet: Sheet1
Table S3. mRNA downregulated in RA synovial fibroblasts.
Gene	Fold change
SOX15	-2.00023
AL590560.1	-2.00341
RAET1E	-2.00345
CREBZF	-2.00387
CDCA3	-2.00391
NSMCE4A	-2.00406
NUTM2A	-2.00434
RNF13	-2.00549
ACBD3	-2.0056
PDZD2	-2.00873
EPN2	-2.00886
TOMM70	-2.01077
KIAA0895L	-2.01115
ANKS1A	-2.01123
ZCCHC14	-2.01166
APOL6	-2.01343
ZNF784	-2.01352
ACOT8	-2.01363
PRKACA	-2.01375
GDAP1L1	-2.01479
SERPINB6	-2.01615
KCNRG	-2.01636
RPL22	-2.01645
COG6	-2.01753
ZNF599	-2.0176
PUM3	-2.01842
SWT1	-2.01981
C2CD2	-2.02201
SLC2A3	-2.02204
CKB	-2.02289
SPATA6L	-2.02374
ALDOC	-2.0241
OAF	-2.02567
SIX1	-2.02575
PMM1	-2.02647
HNRNPAB	-2.02804
SLC16A14	-2.02853
JRKL	-2.02963
SETD5	-2.03227
NR1D2	-2.03254
SLC31A2	-2.03259
SDHAF1	-2.0327
NR2F2	-2.03296
ZNF544	-2.03778
AQP1	-2.03829
HRH1	-2.03867
RNF212B	-2.03897
MVB12A	-2.03944
CCDC136	-2.04161
RNF187	-2.0435
MAN2B2	-2.04455
DDOST	-2.0446
CIZ1	-2.04469
ATP6AP2	-2.04844
SLC9A8	-2.04999
PREB	-2.05016
OTUB1	-2.05031
LDHAL6B	-2.0511
RANBP3	-2.05125
EIF2S1	-2.05282
SEC23A	-2.05312
PCBP4	-2.05348
KDM2A	-2.05386
BHLHE40	-2.05481
C14orf93	-2.05502
FKBP9	-2.05679
PACS2	-2.0579
RPL9	-2.05823
GSAP	-2.06055
SLC30A7	-2.06194
MMP24-AS1	-2.06389
DNASE1L1	-2.06662
CGGBP1	-2.06702
ZBTB24	-2.06928
EVI2A	-2.07001
LBHD1	-2.07055
PRDM2	-2.07077
LZTR1	-2.07096
ZNF347	-2.07113
TRANK1	-2.07182
ZC3H15	-2.07294
AKAP17A	-2.07413
TRA2A	-2.07414
MFAP4	-2.0743
KCTD1	-2.07495
ANKRA2	-2.07525
PKN2	-2.07734
RPL35A	-2.07794
STK3	-2.07878
HCFC2	-2.07998
C12orf10	-2.08086
ABI1	-2.08086
DHRS4	-2.08181
MRS2	-2.08241
CRELD2	-2.08278
TBC1D2B	-2.08291
ZNF687	-2.08303
PNRC1	-2.08342
MAPK8IP1	-2.08439
LPP	-2.08523
PYM1	-2.08725
COPG2	-2.08744
ERICH1	-2.0882
MMP2	-2.08861
IKZF4	-2.08873
LRRC4B	-2.08884
S100A11	-2.08955
CRACR2B	-2.08959
SIX5	-2.09056
ZNF383	-2.0915
CD63	-2.09187
RPRD1A	-2.09202
SVEP1	-2.09308
ZNF45	-2.09323
GPATCH3	-2.09353
CYP17A1	-2.09513
MTHFS	-2.09524
GMEB2	-2.09754
BCAS3	-2.0979
TMEM131	-2.1005
MASP1	-2.10055
HSPG2	-2.10062
TUBA3D	-2.10077
RPS27L	-2.1012
IPO13	-2.10249
RIC1	-2.10315
ZNF511	-2.1034
HDAC7	-2.10397
CDC42EP4	-2.10452
OPN1SW	-2.10518
DLEU1	-2.10638
SCRN1	-2.10703
RIMKLB	-2.10735
HIPK4	-2.10806
RHEB	-2.10855
ZC3H10	-2.10891
C11orf42	-2.10972
ZNF629	-2.11067
ZDHHC12	-2.11084
MRPS10	-2.11107
NEURL2	-2.11194
PCSK1	-2.1131
RASAL2	-2.11412
ZC3H12C	-2.11458
HIVEP1	-2.1151
SLC26A2	-2.11612
NINL	-2.11631
CELF4	-2.1164
SEC24B	-2.11775
NBR1	-2.11803
NCOA2	-2.11885
USP45	-2.1205
BGN	-2.12075
GPR88	-2.12108
RPS23	-2.1212
TTBK2	-2.1221
GFM1	-2.12334
HPCA	-2.12347
KIF2C	-2.12409
KRT14	-2.12409
WDR26	-2.12442
KLHL29	-2.12456
TOMM20	-2.12473
LRRC49	-2.12754
HLCS	-2.12845
ZNF7	-2.13052
CTSZ	-2.13094
FAM217B	-2.13207
ADAMTS2	-2.13397
FLNB	-2.13464
PSMD14	-2.13467
MCRS1	-2.13541
SPRYD3	-2.13696
MAP4K2	-2.13731
ANGPTL7	-2.13778
SNRPD1	-2.1385
PPP1R3C	-2.13865
FAM126B	-2.13945
UTRN	-2.14004
WDR47	-2.14101
ZC3H18	-2.14146
PTK7	-2.14286
TRIM2	-2.14286
ARRDC4	-2.14298
PHF2	-2.14316
DYRK1A	-2.14426
ELP5	-2.14461
SLC35C1	-2.1452
TWF2	-2.1459
KDELC2	-2.14636
SRGAP2C	-2.14697
TSEN15	-2.14782
CGREF1	-2.14878
SYF2	-2.15097
KCTD9	-2.15106
FGF7	-2.15197
RPS10	-2.1527
HERC1	-2.1531
RNF103	-2.15312
MTBP	-2.1538
NSUN2	-2.15487
NUP85	-2.15811
KIAA0513	-2.15914
KLF10	-2.15966
ZNF83	-2.1597
SELENOP	-2.16023
CDYL	-2.16031
STK40	-2.16055
STYX	-2.1621
MXRA8	-2.16371
IMMT	-2.16395
ZNF740	-2.16496
TGIF1	-2.16686
TTC3	-2.16734
DTWD1	-2.16792
TBC1D5	-2.16978
TXN2	-2.17375
RTF1	-2.17479
SNRNP27	-2.17522
PATZ1	-2.17642
BTRC	-2.17935
SNAPC5	-2.17965
IDH3A	-2.18223
ZNF233	-2.18399
ETV4	-2.18483
MMAA	-2.18493
B4GALT3	-2.18571
FGFR1	-2.18715
SLC35A1	-2.18822
POLD4	-2.18913
SHTN1	-2.18941
SCARF2	-2.19078
CD44	-2.19132
FBRS	-2.19165
RGPD1	-2.1935
CSPG4	-2.19498
WSB2	-2.19525
DRC3	-2.19526
NUB1	-2.19681
PAGR1	-2.19689
MTOR	-2.19709
ZSCAN18	-2.19727
STARD9	-2.19815
EIF2B2	-2.19858
CORIN	-2.19879
ADGRV1	-2.19917
KIZ	-2.19975
LRP11	-2.20176
CHST3	-2.20181
EPHA1	-2.20302
C11orf74	-2.20318
MCUR1	-2.20327
C21orf33	-2.20344
VLDLR	-2.20346
NTN1	-2.20673
C2CD4D	-2.20772
RPS26	-2.20806
RCN1	-2.20962
NPC2	-2.21045
ID2	-2.21057
DCAF16	-2.21091
DOLK	-2.21233
PLXNC1	-2.21423
UBE2E2	-2.21592
ZNF850	-2.21615
NRIP3	-2.21849
IL13RA1	-2.21855
SLC16A8	-2.22081
F10	-2.22123
RBM39	-2.2227
SNX14	-2.22294
ADAM21	-2.22506
WASF2	-2.22593
IRX3	-2.22648
G3BP2	-2.22753
TMEM119	-2.22885
ENTPD3	-2.22958
ATP11C	-2.23059
ATP5D	-2.23075
MIA3	-2.23132
PCDHGA6	-2.23174
APBB1IP	-2.23191
EMP1	-2.23498
MTHFD1	-2.23522
LRTOMT	-2.23533
RNF11	-2.2398
TP53RK	-2.24047
DIS3L2	-2.24049
NID2	-2.24197
MRPS7	-2.24346
COBLL1	-2.24507
COQ10A	-2.2493
ADCY5	-2.2495
AKAP12	-2.24972
TMEM43	-2.25177
POLDIP2	-2.25354
SUN2	-2.25451
PRKAR2A	-2.25522
KMT5A	-2.25749
SGTB	-2.25777
C1orf216	-2.25928
C1orf21	-2.25941
KBTBD7	-2.25943
TRIM66	-2.26077
TSHZ1	-2.26153
TOP1MT	-2.26205
ARHGAP12	-2.26243
EARS2	-2.26256
DIABLO	-2.26364
DBNDD2	-2.26458
CHAD	-2.265
IRX5	-2.26696
SHC3	-2.26905
CLCN7	-2.26986
GATAD1	-2.27074
ADH1A	-2.27078
BOC	-2.27111
PTK2B	-2.27117
FAM122A	-2.27132
ZBTB37	-2.27198
SRD5A1	-2.27605
PIM3	-2.27667
CPE	-2.27693
ATAD3A	-2.27735
HYAL1	-2.2777
NCOA6	-2.27801
ARHGEF11	-2.27893
RAB7B	-2.27952
ACVR2B	-2.27974
PTPN21	-2.28381
CEP164	-2.28393
SFXN1	-2.28397
ZDHHC21	-2.28468
MGAT5	-2.28523
AVL9	-2.28537
TRIM65	-2.2857
PPP2R5A	-2.28603
CMTM7	-2.28795
MRPL49	-2.29084
BAHCC1	-2.29493
ASXL1	-2.29667
MRPL54	-2.29947
CYBRD1	-2.30082
TMEM33	-2.30194
DIP2C	-2.30201
LAMTOR4	-2.30262
PACSIN2	-2.30317
MEGF11	-2.30402
BID	-2.30659
APOL2	-2.30729
FLNC	-2.30891
TGFBI	-2.31042
GIT2	-2.31154
ATP6V1E1	-2.31176
TSC22D2	-2.31178
IFI16	-2.31229
SAR1A	-2.31246
ZNF776	-2.3147
CUL9	-2.31565
MINK1	-2.31621
WISP2	-2.31624
SAP30L	-2.31777
RPS13	-2.31826
YTHDF1	-2.31878
ZBED4	-2.31941
SMPD3	-2.31976
GP1BA	-2.32174
GPATCH11	-2.32234
PRCD	-2.3238
HSPA2	-2.32421
NFIC	-2.325
EP400	-2.32567
NEURL1	-2.32572
PLEKHA4	-2.32671
H6PD	-2.32762
FNIP2	-2.3282
FBLN5	-2.32895
IRF2BPL	-2.33063
SLC35B2	-2.33173
COG5	-2.33213
SBF2	-2.33215
PHLPP2	-2.33256
LRRC14	-2.33418
CRABP2	-2.33443
FMNL3	-2.33467
DZIP1	-2.33488
ZNF140	-2.33563
PPFIA2	-2.33612
PDE5A	-2.3371
BNIP3L	-2.33757
RPLP1	-2.33939
SNTB2	-2.33976
EIF2AK2	-2.34235
PRPF38B	-2.34254
PRR14	-2.34587
GNB1L	-2.34637
NEK4	-2.34715
DDX56	-2.35102
USP33	-2.35193
TIAF1	-2.35308
URB1	-2.35402
ZNF618	-2.35479
UVSSA	-2.35506
AC107871.1	-2.35761
CHCHD3	-2.36149
ADAM12	-2.3617
TMEM139	-2.3619
RGP1	-2.36459
CREM	-2.36483
VAV2	-2.36937
ZNF589	-2.37163
HP1BP3	-2.37603
ATP13A1	-2.37603
RBMS2	-2.3782
FOXO1	-2.37824
CDC37L1	-2.37843
FZD1	-2.379
CLTA	-2.37958
SLC23A1	-2.38062
IL17RA	-2.38169
RAD9A	-2.38308
ZXDB	-2.3835
TPGS1	-2.38642
NCOR1	-2.39021
TNFRSF12A	-2.39061
RPN1	-2.39225
MIEF1	-2.39275
ZNF25	-2.39371
ANKRD33B	-2.39447
C9orf16	-2.39594
TECPR1	-2.39601
AHCTF1	-2.39716
STK11IP	-2.39768
HEXDC	-2.3983
SYAP1	-2.39905
MYL6B	-2.40108
PODXL	-2.40403
S100A4	-2.40447
TTF1	-2.40456
WDR25	-2.40731
C19orf66	-2.4094
ZNF175	-2.41013
DIRC2	-2.41092
NUP50	-2.4114
PRX	-2.41167
CNOT2	-2.41257
ATXN2	-2.4126
DNAJB5	-2.41453
PARP14	-2.41556
UBE3B	-2.41816
PELP1	-2.41901
C11orf58	-2.41982
GPNMB	-2.42157
STIM2	-2.42211
METTL26	-2.42454
WDR76	-2.42709
RNF4	-2.42817
HS1BP3	-2.42895
KLHL22	-2.42904
MDK	-2.43006
YIPF3	-2.43112
SFN	-2.43376
UBE2S	-2.43742
SPAG8	-2.43755
LUC7L	-2.43866
NR2C2AP	-2.43903
SLC36A1	-2.43925
ZNF664	-2.44002
EGLN2	-2.44151
PSMB4	-2.44217
BOLA2B	-2.44242
INTS6	-2.44873
MYH7B	-2.45224
ZNF408	-2.45268
TPRN	-2.45436
BMP8B	-2.4554
SUGP2	-2.45596
BRPF3	-2.45683
AMBRA1	-2.45907
CTSC	-2.45943
PTPN23	-2.46159
LIN7A	-2.46363
FN3KRP	-2.46385
PTPRCAP	-2.46394
ZNF513	-2.46422
RXFP4	-2.46473
AC051649.2	-2.46479
CRYAB	-2.46626
MOB3A	-2.46653
ERG	-2.46964
MGLL	-2.47135
HTD2	-2.47175
MELTF	-2.47265
ZNF562	-2.47283
SYNJ1	-2.4743
MB21D1	-2.47433
DDX39A	-2.47468
ELK3	-2.47593
DNPEP	-2.47761
BTG1	-2.48082
AFF4	-2.48261
NPPA	-2.48314
FKBP14	-2.48359
H3F3B	-2.4843
STIM1	-2.48496
CWC22	-2.48508
PTGIS	-2.48589
ADRA2C	-2.48789
ANKRD9	-2.4892
NRBP2	-2.49243
DPYSL2	-2.49698
IPO4	-2.49731
SH2D3A	-2.49908
RAB7A	-2.50037
TUBA3E	-2.50327
ACADS	-2.50352
RRP36	-2.50384
GDF9	-2.50639
PIAS4	-2.50816
ZFP69	-2.50922
TGFBR1	-2.51138
BDKRB2	-2.51153
PIK3CD	-2.51224
PTPRS	-2.51311
PTPN18	-2.51362
ZNF154	-2.51362
LIMK2	-2.51367
SAMD11	-2.51498
ITGBL1	-2.51576
TADA2B	-2.51577
ZNF503	-2.51587
ABHD14A	-2.51724
PNPLA6	-2.51777
IQCG	-2.5178
NKIRAS2	-2.52093
ZYX	-2.52362
ZDHHC5	-2.52419
TEX261	-2.52568
C8orf59	-2.52681
PAQR4	-2.52725
ANKRD40	-2.52766
TAOK1	-2.53137
MVK	-2.53437
ZNF844	-2.53568
SPECC1L	-2.53632
CREBBP	-2.53652
CDC7	-2.53833
WDR43	-2.5393
RNF224	-2.53936
DOCK3	-2.53947
CEP85	-2.54115
DLG4	-2.54153
LRP1	-2.5433
ZNF248	-2.54358
ENG	-2.54385
TTC28	-2.54465
SLC12A9	-2.54635
FAP	-2.54776
ZNF609	-2.55147
CLU	-2.55439
SLC35A4	-2.55816
TRIM56	-2.55988
GMPPA	-2.56086
LRRC42	-2.56174
PPIC	-2.56178
ABL1	-2.56248
PLEKHM2	-2.56355
PAPPA	-2.56541
ADGRF3	-2.56844
CC2D2B	-2.56845
ACBD6	-2.56969
ATP6AP1	-2.56973
VCP	-2.57071
RBMS3	-2.57382
NR3C1	-2.57551
CD109	-2.57555
USP30	-2.57761
TMEM63A	-2.58122
PFN2	-2.58179
ABCA1	-2.58443
GZF1	-2.58559
LAMB2	-2.58613
AC024270.1	-2.5927
SHROOM3	-2.5928
TBC1D24	-2.59283
JUNB	-2.59371
KMT5B	-2.5951
MED13	-2.59588
ANAPC7	-2.59592
PPP2R1A	-2.59752
MEDAG	-2.59769
FURIN	-2.60097
MARK3	-2.6018
TRIM17	-2.60194
RNF26	-2.60405
PNPT1	-2.60578
C10orf105	-2.61048
ESRP2	-2.6107
TRAK2	-2.61113
SBNO1	-2.6127
RTCB	-2.61386
ATP11A	-2.61537
CNTNAP1	-2.61556
LYSMD3	-2.62313
TMEM30B	-2.6238
POGZ	-2.62559
TTC9C	-2.62778
ARID4A	-2.62779
NFATC1	-2.62803
FBXL19	-2.62899
DNAJC5	-2.63003
PLXNB2	-2.63038
SNX15	-2.63041
VTA1	-2.63331
NGEF	-2.64829
DRAM2	-2.64953
SFXN3	-2.65134
BTN2A2	-2.6516
ITGA9	-2.65531
IRF2BP1	-2.65654
EIF4A2	-2.65659
CD248	-2.65695
ANKHD1	-2.65809
GRAMD3	-2.65872
ATG13	-2.6588
COL3A1	-2.6591
NOTCH3	-2.65936
SP3	-2.6595
TPST2	-2.6615
LCA5	-2.66226
SUMF2	-2.66307
COX7A2L	-2.66341
RPS5	-2.66739
DHDDS	-2.67146
LYPLA1	-2.67504
IPO5	-2.67662
SERPINH1	-2.67746
C1R	-2.68066
IDH1	-2.68086
SEPT10	-2.68113
NT5E	-2.682
KMT2A	-2.68278
ZNF888	-2.68334
OSBPL11	-2.68345
KIAA0930	-2.68486
GPRC5B	-2.68846
NFIL3	-2.6887
SH3RF3	-2.6892
SPDYE2	-2.69033
MDGA1	-2.69212
ZNF410	-2.69359
GPT	-2.69436
SMAD9	-2.69531
FNDC8	-2.69861
IGBP1	-2.69862
DNAJC18	-2.7069
PLK1	-2.708
RBM33	-2.70907
GPSM1	-2.71026
SH3GLB1	-2.71046
CRAT	-2.7105
C12orf4	-2.71115
IGF1R	-2.71478
NUPR1	-2.72141
MIOS	-2.72246
ZNF606	-2.72311
PDLIM4	-2.72452
RPAP2	-2.7257
FKBP4	-2.72712
PTX3	-2.72746
GRN	-2.73048
LMBRD1	-2.73066
DGKE	-2.7342
LXN	-2.73453
EPAS1	-2.73717
CRLS1	-2.73904
REV3L	-2.74047
RNASEL	-2.74281
LRFN4	-2.74331
COPA	-2.74362
ZNF471	-2.74678
MMP19	-2.74681
DNM1	-2.75091
SNX16	-2.7541
GGA3	-2.7545
THBS2	-2.75965
CEBPG	-2.75977
SDS	-2.76234
FGFRL1	-2.76246
SMAD6	-2.76754
ARHGEF10L	-2.77307
PREPL	-2.77323
ZNF250	-2.77393
BBS2	-2.77418
ATP5L	-2.77702
INTS13	-2.77788
MTCH1	-2.77929
DTYMK	-2.78215
SP110	-2.78257
ARFGAP3	-2.7837
SMG6	-2.7847
TCF7L1	-2.78492
CBX4	-2.78807
ALDH9A1	-2.79016
PRKDC	-2.79122
FLYWCH2	-2.79245
C1S	-2.79264
AKNA	-2.7946
FMR1	-2.79461
STK38	-2.79529
SACM1L	-2.7956
NCEH1	-2.79678
CNIH4	-2.79817
R3HCC1	-2.79936
HPS4	-2.80077
EPS8L2	-2.80235
LRWD1	-2.80368
ZNF229	-2.80416
RPS28	-2.80621
DNAJB2	-2.80851
DPY19L4	-2.80941
RPLP0	-2.80957
GDF7	-2.81004
ZNHIT1	-2.81262
FBXO25	-2.8147
SGTA	-2.81471
LSM4	-2.81732
EPB41L1	-2.8177
MCM6	-2.81842
SPATS2L	-2.82107
SSH2	-2.82129
BAD	-2.82732
CXCL16	-2.82874
UBE2V1	-2.83128
LPIN1	-2.83313
ADPRM	-2.83454
AKR1B1	-2.83966
LAMC2	-2.84685
PCDHGC3	-2.84779
PPP1R9A	-2.84863
SEC14L2	-2.84907
PTPN9	-2.84949
FLCN	-2.8575
BCL2L1	-2.85769
FILIP1	-2.85785
PRKD2	-2.86062
CCNF	-2.86497
ANKRD42	-2.86733
CLASP1	-2.86749
AES	-2.87031
POLA2	-2.87545
GDPGP1	-2.87744
CREB3L1	-2.87987
KRT19	-2.88006
ETV3	-2.88737
C6orf89	-2.88838
RAB8A	-2.89132
ZNF577	-2.89583
SPACA6	-2.89603
ZNF746	-2.89822
SDHAF2	-2.90135
CCDC129	-2.90494
LUC7L2	-2.90708
RWDD2A	-2.90769
GRIPAP1	-2.90957
SCARA3	-2.90995
SPG7	-2.91092
CDR2L	-2.91145
MIS18BP1	-2.91227
ARID4B	-2.91307
MINDY2	-2.91402
LRRC47	-2.91406
NAA50	-2.9142
SERTAD2	-2.91653
SFI1	-2.91666
RCE1	-2.91765
JOSD1	-2.91872
ZBTB2	-2.92059
CDCA7L	-2.92062
ENTPD7	-2.92089
PNISR	-2.92262
CFDP1	-2.92278
RUNX2	-2.9264
NIPAL1	-2.92742
MTHFR	-2.93444
ATR	-2.93451
ARID1B	-2.93457
ACKR3	-2.9377
CHIT1	-2.93821
SOCS6	-2.93898
ABHD2	-2.94788
PMM2	-2.9496
DAPK1	-2.95324
ARAF	-2.95401
FARSB	-2.95537
CCL2	-2.95818
MARCH6	-2.95901
RPS6KL1	-2.96015
KPNA4	-2.96039
DONSON	-2.96167
ALDH18A1	-2.96286
ACBD4	-2.96399
CHI3L1	-2.96419
FAM175A	-2.96636
HOXC11	-2.96749
SGSM2	-2.97324
PNMA8B	-2.97392
GTF3C3	-2.97433
NUS1	-2.97908
UCKL1	-2.98079
THAP4	-2.98342
COL1A2	-2.98493
SHPRH	-2.98549
NR4A1	-2.98853
RNF141	-2.98929
SLC29A2	-2.9912
SETX	-2.99264
RPL38	-2.99483
MGRN1	-2.9956
SLC44A2	-2.99692
TTC7A	-2.99697
VPS54	-2.99996
SRC	-3.00206
BTBD2	-3.00478
ZNF768	-3.00723
SMARCA4	-3.01296
CCDC93	-3.01382
MXD1	-3.01541
NADK2	-3.02014
PTPRH	-3.02131
TNFSF13	-3.02735
ACTR8	-3.03002
C1RL	-3.03114
PCYT1A	-3.03129
SIRT3	-3.0317
MYC	-3.03173
PTDSS1	-3.03444
CNPY4	-3.03759
SNX18	-3.03872
TRNAU1AP	-3.03923
BTN2A1	-3.03963
NPRL2	-3.03973
STAT5A	-3.04214
GREM2	-3.0424
PPP5C	-3.04387
PERP	-3.04729
SORBS3	-3.04811
LURAP1L	-3.04926
TMEM183A	-3.05043
PRDM4	-3.05692
GATB	-3.05816
NDRG1	-3.05818
PCDHGB5	-3.05887
NEDD4	-3.06255
NUMBL	-3.0631
SPRED1	-3.06812
ZSWIM1	-3.06873
RFWD3	-3.07211
IRF1	-3.07446
DUSP3	-3.07544
TIMP3	-3.07615
NCK1	-3.07722
SRPK1	-3.07876
C10orf90	-3.08351
PNN	-3.08761
PRPH2	-3.08945
C11orf84	-3.09078
WDR45B	-3.09133
COL4A4	-3.0923
TPI1	-3.09253
DTD1	-3.09401
ICAM1	-3.09737
TADA1	-3.09878
KLF12	-3.10351
KIRREL	-3.10515
HSD3B7	-3.10669
DNAJC3	-3.10682
CLDN11	-3.10974
PGS1	-3.11212
PCK2	-3.11425
CDIPT	-3.11471
SCYL2	-3.11539
POLL	-3.11545
FCF1	-3.11686
AQP11	-3.1176
TIMP2	-3.12261
CHIC2	-3.124
PDE4DIP	-3.12519
CDAN1	-3.1273
BAG3	-3.12759
SLC27A4	-3.12977
EDC4	-3.13185
FNIP1	-3.13265
MED18	-3.13549
LMF2	-3.13732
DNAH1	-3.13782
TSPAN32	-3.13835
NT5C3B	-3.14251
SRSF6	-3.14751
MYNN	-3.15056
ATP5A1	-3.15278
PCDHGA9	-3.16371
BRWD3	-3.1674
PSD4	-3.1695
PSMA1	-3.17241
SKIL	-3.17504
PIP5K1A	-3.17516
NCKAP1	-3.17632
ADI1	-3.18485
SLC34A3	-3.18666
RIOK3	-3.1892
PPP2R5E	-3.19266
CBX6	-3.19384
MBD3	-3.19551
RAB22A	-3.19626
IER5L	-3.19647
ATF7IP2	-3.19659
LOXL4	-3.19848
SREBF1	-3.20335
CALCOCO2	-3.20417
LAMC1	-3.20433
RPS6KB1	-3.20522
ELMO2	-3.20618
GPR75	-3.20636
DDR2	-3.20908
ENSA	-3.21037
SCAMP2	-3.21137
TIAL1	-3.21155
GPR182	-3.2135
ARVCF	-3.21404
AK1	-3.21421
EIF2B5	-3.21471
UGGT2	-3.21925
SETBP1	-3.22078
KIAA1161	-3.2221
POLDIP3	-3.22432
LCMT1	-3.22508
LPIN3	-3.23448
DDA1	-3.23522
FARP2	-3.23649
RASSF1	-3.24007
OGFOD3	-3.24354
TXNDC5	-3.24452
PROZ	-3.2447
C19orf68	-3.25038
PYCR2	-3.25394
ATP13A2	-3.2553
AP2A1	-3.25827
AC022400.6	-3.25883
CBR3	-3.25917
BRWD1	-3.25942
HAGH	-3.26152
KCTD18	-3.26478
ANTXR2	-3.26696
POLD2	-3.26962
SLC12A4	-3.2719
SFRP4	-3.27359
DDX20	-3.27517
APOL1	-3.27835
TMEM9	-3.27924
KDM4B	-3.28034
C19orf60	-3.2849
GADD45B	-3.28606
LMBR1L	-3.29427
CPT1B	-3.29861
PLCD1	-3.3005
MKRN2OS	-3.30285
SEMA3B	-3.30431
TSPAN9	-3.30503
ARMCX3	-3.31016
PRMT6	-3.31155
WDR34	-3.31254
NCBP2-AS2	-3.31555
ZIC4	-3.31655
NPAS2	-3.32119
RWDD2B	-3.32647
PHLDB1	-3.32993
PLEKHA2	-3.33137
SHKBP1	-3.33474
CDKN2AIP	-3.34038
SOCS3	-3.34193
COL8A2	-3.34663
TRAF7	-3.34932
HECTD4	-3.34973
MTMR12	-3.35479
IGF2	-3.35688
IRS2	-3.36059
TNFRSF1A	-3.3654
PIGT	-3.36809
DIO1	-3.37272
SKA2	-3.37287
ADGRD1	-3.37445
ACTL10	-3.37859
ACP2	-3.37965
UBXN7	-3.38014
GRK5	-3.3811
ZBTB21	-3.38131
CCNL2	-3.38307
ECM1	-3.38452
GDAP1	-3.38786
IMPACT	-3.38975
TIMM44	-3.39174
AC023055.1	-3.392
PPM1A	-3.39632
THSD4	-3.40208
ANKRD13B	-3.40248
TAF3	-3.40339
MCM5	-3.41081
POMGNT2	-3.41282
AHCY	-3.41469
RSL24D1	-3.41475
SMARCAL1	-3.41512
PSMD5	-3.4162
PRR13	-3.42015
NABP1	-3.42053
LARP6	-3.42344
UBA7	-3.43431
EHMT1	-3.44044
MXRA5	-3.4424
ANGPTL2	-3.44242
ESYT3	-3.44244
ZNF227	-3.44355
EIF3D	-3.44512
EIF4A3	-3.44518
IQCE	-3.44952
RBM23	-3.45316
CXXC5	-3.45379
FADS3	-3.45699
AACS	-3.45889
EVI5L	-3.46164
CAPG	-3.46598
ZNF44	-3.46719
THRA	-3.47223
UNC93B1	-3.47544
BLCAP	-3.47706
CCNT1	-3.47792
MTIF3	-3.47911
VAT1	-3.47929
ZIC1	-3.48226
MRPL10	-3.48578
AC090004.1	-3.48647
ENTPD6	-3.48788
CLDN4	-3.49348
C19orf54	-3.4941
OPLAH	-3.49452
GEMIN2	-3.49613
MRPS35	-3.49764
USP40	-3.50073
ZNF837	-3.50501
KLF4	-3.51317
GPCPD1	-3.51851
TRIM38	-3.5235
ZNF597	-3.52497
CHKB	-3.52714
EHBP1	-3.52742
RPL18A	-3.52896
DLAT	-3.53295
SOD3	-3.54191
GTF3A	-3.54472
YOD1	-3.5471
LRIG2	-3.54805
AMFR	-3.5493
CENPF	-3.55261
PARD3	-3.55283
LCAT	-3.55361
TNPO2	-3.559
CEP112	-3.55934
MTFR1	-3.56192
ARL3	-3.56484
ANPEP	-3.56558
NGRN	-3.56711
TRIM28	-3.57713
NDEL1	-3.58212
LMNB1	-3.58405
ZNF518A	-3.59765
LINGO3	-3.59797
MAML2	-3.60053
EMC9	-3.60159
IFT122	-3.60316
AIFM1	-3.60566
GFM2	-3.60595
RNF115	-3.61165
TNKS2	-3.61286
SMARCA2	-3.61691
SMCHD1	-3.61707
ZNF557	-3.62168
RPS27	-3.62304
UBA52	-3.62462
TBX15	-3.62509
PHLDB2	-3.62936
ZNF625	-3.63256
RPGRIP1L	-3.63275
TOP3B	-3.63327
ZMPSTE24	-3.63617
LIMD2	-3.64648
OGT	-3.65113
GNRH2	-3.65526
PMP22	-3.65742
RPL41	-3.65967
NFX1	-3.66081
GTF3C4	-3.66695
ITGB8	-3.66728
STPG3	-3.66963
NEK6	-3.6718
DENND6A	-3.68747
SEMA4B	-3.68952
PDP1	-3.69166
TGFB3	-3.69476
FASTK	-3.69505
ARHGEF33	-3.69554
RIPPLY1	-3.70296
PLCD3	-3.7096
MAD1L1	-3.71059
CAMSAP1	-3.71723
ZNF654	-3.72079
MYSM1	-3.72141
PHF23	-3.72291
PAPD7	-3.72458
ALMS1	-3.7251
NFKB1	-3.72511
SERPING1	-3.72521
PGRMC2	-3.73251
MVD	-3.73495
MINDY1	-3.7373
MUM1	-3.74654
CTNNAL1	-3.74783
OR2A1	-3.7496
C19orf47	-3.75187
TMEM175	-3.75951
DENND3	-3.76004
SNX9	-3.76168
VPS9D1	-3.76373
PLEKHA3	-3.7667
NUP214	-3.7695
NABP2	-3.77085
RABGAP1L	-3.77507
TTC17	-3.78322
LIMS2	-3.79297
SGCG	-3.79319
GPX2	-3.79459
CEBPB	-3.79464
SRSF5	-3.79544
COG7	-3.80297
SYNPO2L	-3.80441
GBP2	-3.80904
CEACAM1	-3.81383
BTN3A1	-3.82166
TRIP6	-3.82167
BET1L	-3.82646
CDC42SE1	-3.8272
MRPS33	-3.82758
DIP2B	-3.82805
INCENP	-3.8299
SPAG7	-3.83582
ABCC5	-3.8369
SECTM1	-3.84044
SMARCD2	-3.84494
KCNJ15	-3.85191
SPTLC3	-3.85194
NAB1	-3.85616
ZNF862	-3.85855
FBXL2	-3.86162
RCOR3	-3.86399
GYS1	-3.86629
PLEKHO2	-3.86793
RPF1	-3.87265
TMTC1	-3.87898
AHI1	-3.88328
DKK1	-3.88475
SRSF12	-3.89517
MPG	-3.90173
GABARAP	-3.90563
FRMD8	-3.90988
GPKOW	-3.91262
MID2	-3.91265
ATF6	-3.92455
SAFB2	-3.927
EMP3	-3.92727
ARFGAP2	-3.9371
ZBTB20	-3.93804
RIPOR1	-3.93978
AC068896.1	-3.94511
RGS12	-3.9493
DMXL1	-3.95206
GLYR1	-3.9532
MED15	-3.95642
PLPP6	-3.95755
UHRF2	-3.9592
RFPL1	-3.96052
CNOT9	-3.96255
SLC44A1	-3.96423
RYK	-3.96737
SPAST	-3.97006
PML	-3.97055
ABHD1	-3.97247
PLAU	-3.9727
INPP4B	-3.97586
RTL5	-3.97697
KDM5A	-3.98059
COPS5	-3.98205
TUBB2A	-3.98715
KIAA1841	-3.9881
XAB2	-3.9984
ZNF773	-4.00298
UBN2	-4.00364
PDE1A	-4.00637
TRMU	-4.00723
TNRC6A	-4.01816
FBXO18	-4.03056
TWIST2	-4.03511
STK16	-4.03831
CMBL	-4.03886
RAB3B	-4.03975
DOCK11	-4.04602
EHD1	-4.05013
FAM109B	-4.05281
XPO5	-4.05335
SNX13	-4.05725
NFIB	-4.06713
SYNE2	-4.06754
BCL9L	-4.06805
FRMPD3	-4.06817
DCBLD2	-4.07029
HNRNPUL2	-4.07177
JADE2	-4.09761
TRAF4	-4.09992
NPTX1	-4.10584
SLC16A2	-4.10667
C9orf131	-4.10951
FMNL1	-4.11079
NAA20	-4.11364
PHB	-4.11758
GPATCH8	-4.11789
EEFSEC	-4.12443
OR2A7	-4.13036
ARID5A	-4.1314
POMT1	-4.13748
ZFHX2	-4.1401
ABCD4	-4.14562
LDOC1	-4.1468
ARL4D	-4.14903
GRINA	-4.15333
PIGZ	-4.15592
NUBP2	-4.15627
LGALS3	-4.16099
LYRM1	-4.16328
ATL1	-4.1655
FAM214B	-4.17684
CELF1	-4.1804
PDSS2	-4.18641
GCNA	-4.19745
HELZ2	-4.19818
ZNF292	-4.19852
P4HTM	-4.19953
RARRES1	-4.20326
SNX2	-4.20635
UBE2L6	-4.20899
KCTD19	-4.21046
R3HDM1	-4.21184
ANO9	-4.22149
NTRK2	-4.22182
ZCCHC24	-4.2234
ANAPC16	-4.22452
DDX52	-4.22593
LTB4R2	-4.23546
COMMD7	-4.24016
HRCT1	-4.24477
LYNX1	-4.24514
PGF	-4.2473
DUT	-4.25133
RREB1	-4.25171
FOXF2	-4.25639
TFCP2	-4.25877
PLXNA3	-4.26011
FLYWCH1	-4.26554
NISCH	-4.27037
PSMD11	-4.27658
SLC25A23	-4.27848
MTA1	-4.28519
OR52B6	-4.29799
HOXD9	-4.30269
SCAP	-4.31366
RBBP5	-4.31436
TNFSF15	-4.31442
TRMT61A	-4.32477
SCO1	-4.33438
PPP4C	-4.3366
CREBL2	-4.33733
TRAPPC12	-4.33881
RIMS4	-4.34254
ELOVL6	-4.34414
FAM229A	-4.34598
METTL7A	-4.35299
RPS6KB2	-4.36252
C16orf86	-4.36356
GLUD1	-4.37228
SLC38A6	-4.37878
WASF3	-4.37947
ZFPM2	-4.38046
ZNF395	-4.39107
USP28	-4.39234
USP39	-4.3932
FBXO24	-4.40767
PES1	-4.41201
CAPN7	-4.43061
RNF19A	-4.43562
GPX1	-4.44708
PRR15L	-4.44793
C10orf142	-4.46182
WIPF1	-4.47092
LAP3	-4.47183
C4orf46	-4.47422
PRDX1	-4.47486
ARHGAP11B	-4.48352
MIB2	-4.48746
LEPROT	-4.48938
TPR	-4.49119
LDLR	-4.50012
HAS1	-4.50193
GAA	-4.50502
ZNF225	-4.51142
PPT1	-4.51892
NUP188	-4.52665
G0S2	-4.52807
GIT1	-4.53267
CHURC1	-4.53524
RAB40C	-4.53611
ST3GAL1	-4.5415
TRAPPC11	-4.5487
CPT1C	-4.54998
GUCD1	-4.55247
KIF1BP	-4.56102
CCDC189	-4.57332
AGO2	-4.57793
RIN2	-4.59692
PPP2R5C	-4.59731
CCDC152	-4.60013
PDLIM1	-4.60143
ZYG11A	-4.60159
ZNF510	-4.60994
KMT2C	-4.6133
CDC25B	-4.61494
MAP1LC3B	-4.62176
CEP126	-4.62759
SLIT2	-4.63828
ZNF101	-4.65071
CSNK1G3	-4.66226
USP19	-4.67616
MAP1S	-4.68207
ERCC6	-4.7034
ZFP28	-4.70827
PLEKHG2	-4.71092
DUSP1	-4.73001
TMEM132A	-4.73383
PLBD2	-4.7441
RTEL1-TNFRSF6B	-4.75942
TPRG1L	-4.77259
SESTD1	-4.79056
ZNF382	-4.79152
RAB40B	-4.79975
PEX2	-4.81026
CLUL1	-4.81778
SP100	-4.81901
NF1	-4.82224
TCF7L2	-4.82294
ZMIZ1	-4.82315
ITGA7	-4.83384
RFTN1	-4.83588
AKR1C2	-4.8429
UBE2F	-4.84409
RTL6	-4.847
MEST	-4.84966
ALDH3A2	-4.86985
KAZN	-4.89232
TTC37	-4.90331
NECTIN1	-4.91337
CARS	-4.91517
ZDHHC2	-4.9152
DLX3	-4.91764
MFSD10	-4.92437
TCF4	-4.93021
EFNB1	-4.94232
LAYN	-4.94398
RNASEH1	-4.94663
GAB2	-4.94797
HOXB2	-4.95547
TGFBR2	-4.95689
CEPT1	-4.95868
GGPS1	-4.96383
TRIM34	-4.96569
BICC1	-4.96744
TXNRD3	-4.97351
ZC3H6	-4.98229
NTNG1	-4.99618
SETD1A	-5.0049
NIPSNAP1	-5.01249
CTDSP2	-5.01862
ATP5H	-5.03258
RSAD1	-5.0336
TRIM21	-5.05231
STK4	-5.05421
AC104452.1	-5.06277
TICAM2	-5.08545
PIK3R1	-5.08769
MAK	-5.09155
NUP133	-5.09545
ABCA8	-5.1152
EFEMP2	-5.11632
AP4S1	-5.13672
ZFAND3	-5.14897
PDCD6	-5.15217
TBL1X	-5.16564
DNAJC21	-5.17158
ANAPC5	-5.18547
FGFR1OP2	-5.186
OLFM2	-5.19087
ASXL2	-5.19427
CHN2	-5.19967
CCDC188	-5.20316
APBB1	-5.20433
HYLS1	-5.20847
PIGG	-5.20877
RAB11B	-5.21421
FAM228B	-5.22733
DLG3	-5.23013
MTERF4	-5.23702
SAMHD1	-5.24109
SMC6	-5.24257
TRIM3	-5.24556
TBC1D16	-5.24671
USP3	-5.24767
ZFP36L1	-5.25599
ERN1	-5.26696
SH3BP4	-5.27548
BORCS6	-5.27882
HKR1	-5.28175
SLC7A8	-5.28691
AGAP5	-5.28863
ATP1A1	-5.29379
MIGA2	-5.30709
HMGXB4	-5.30783
NUP62	-5.30867
FAM53C	-5.32657
CACNA1A	-5.33944
PARP10	-5.35177
NCS1	-5.35749
RNF111	-5.35782
DNMT3A	-5.35926
CMTM3	-5.36302
FCGR1A	-5.36803
ZNF37A	-5.37102
MED12L	-5.38068
AHSA1	-5.38149
HOXC8	-5.3895
AKR7A2	-5.39195
SLC38A7	-5.39348
TXNIP	-5.3957
PSMD12	-5.39598
NIFK	-5.39659
VAMP2	-5.40218
EYA2	-5.40926
ASB1	-5.41985
TDRP	-5.43586
CADM1	-5.44497
IRGQ	-5.45771
PACS1	-5.4611
ITPKC	-5.46815
ZNF532	-5.46817
PDCD11	-5.47279
SLC6A4	-5.48925
ETF1	-5.49031
TIA1	-5.49723
ARF5	-5.50428
HDAC10	-5.51668
UBQLN2	-5.54655
ATMIN	-5.54794
RCCD1	-5.54879
FAM107A	-5.59484
MFSD13A	-5.60206
DPH1	-5.60648
PRMT2	-5.60847
DPY19L3	-5.63282
PLPP3	-5.6509
TMX4	-5.67516
PUM2	-5.69157
PDF	-5.69527
TAF8	-5.72295
RARA	-5.72984
VTN	-5.74116
RIT1	-5.75131
GRIN2B	-5.7997
ACAD8	-5.8067
ITM2B	-5.82539
PGAP2	-5.83464
CREB5	-5.86173
KIF13B	-5.88026
SPHK1	-5.8867
KCTD12	-5.91299
CDH23	-5.92193
NDUFB9	-5.93097
VEZT	-5.94247
SNIP1	-5.95401
HSPB6	-5.98418
CCDC24	-5.99978
RETREG2	-6.00049
ZBTB1	-6.0068
POLRMT	-6.01158
MORC4	-6.02861
PLD3	-6.03742
EPHA4	-6.03852
CACNB4	-6.05186
NUMB	-6.0628
TOB1	-6.06734
CDK11A	-6.07016
ATE1	-6.08208
ALKBH2	-6.08488
KLHL36	-6.08883
MRPS14	-6.09295
IGSF9B	-6.10533
ZNF785	-6.11442
FOXQ1	-6.13218
ZNF20	-6.1427
KHK	-6.14462
HOXB3	-6.14725
DEPDC5	-6.15152
CHID1	-6.15264
SPTY2D1	-6.16677
PASK	-6.16768
MICU2	-6.16791
ZNF345	-6.17129
ZNF788	-6.20246
AKR1C1	-6.21452
C15orf40	-6.2257
EPS15L1	-6.23651
LIG1	-6.26297
ORC4	-6.30578
PRICKLE4	-6.33983
NRSN2	-6.34488
AP1AR	-6.37518
CEP78	-6.37972
CKMT2	-6.38
TMEM239	-6.4077
VILL	-6.44607
VEZF1	-6.45756
SRCAP	-6.46928
CLEC3B	-6.47074
SYTL1	-6.50851
PANK3	-6.51574
ADAMTSL5	-6.64102
SGCE	-6.64679
KIAA1429	-6.65859
COL5A3	-6.67198
CAMTA2	-6.70851
CAND1	-6.70958
F2RL3	-6.71412
INHA	-6.72493
ZFPM1	-6.76543
PCDH12	-6.7732
NPIPB11	-6.77763
FILIP1L	-6.8035
CRB2	-6.82329
SNAPC3	-6.84817
NBPF19	-6.88115
IGFBP6	-6.89774
GHRL	-6.90405
LMCD1	-6.91513
CDK9	-6.95534
HIBCH	-7.11099
CYFIP2	-7.12301
APOOL	-7.16318
XAF1	-7.19191
MFSD14B	-7.20734
SPATA5L1	-7.22293
ADAM33	-7.22669
DOCK6	-7.22758
IDUA	-7.23641
STK10	-7.25537
BCL2L11	-7.26211
PHLPP1	-7.3084
ZNF565	-7.30963
ZC3H11A	-7.32682
RCC1	-7.35261
MAB21L1	-7.36722
PRDX4	-7.36727
CALCOCO1	-7.38127
IGHMBP2	-7.40139
CD47	-7.43005
ABCA2	-7.44378
SLC41A2	-7.53898
MAP3K6	-7.54096
ATP6V0A2	-7.55346
LIFR	-7.59169
NT5C1B	-7.64755
OSBPL9	-7.65623
MRPS2	-7.66029
DGKQ	-7.67878
RC3H2	-7.68902
SAMD9L	-7.70965
ARFIP2	-7.74181
CEP41	-7.76765
PSEN1	-7.81263
CUX1	-7.82865
KATNA1	-7.85903
FAM172A	-7.88183
MRPL19	-7.924
PDGFRB	-7.93984
DHRS3	-7.96986
AKIRIN2	-7.98316
CLCN3	-8.03233
MFAP5	-8.05589
ADORA1	-8.0608
PUS7L	-8.06564
TDRD3	-8.06728
KCTD15	-8.09767
C5orf42	-8.10891
ZMYND10	-8.11118
GLI3	-8.13507
TRMT2A	-8.15848
SERTAD3	-8.16419
ARHGAP17	-8.18589
ADM	-8.23916
KPNA6	-8.28832
RPA1	-8.31645
CDC16	-8.4398
FBXO38	-8.46609
PRG4	-8.52868
SLC35E1	-8.54605
DCP1A	-8.54861
FNDC1	-8.56763
CCDC57	-8.58199
IRF2	-8.58922
TP53I11	-8.60971
CHRAC1	-8.73906
CYB5R2	-8.74029
MAN1C1	-8.75974
TSHZ2	-8.79362
DMWD	-8.8143
SLIT3	-8.8415
DGAT1	-8.86357
ZNF592	-8.87555
UTP14A	-8.88018
DHX58	-8.96906
ZDHHC24	-8.9757
BNC2	-8.99531
GTF2H1	-8.99868
COMP	-9.16947
ZNF407	-9.22846
AK4	-9.26819
LEMD2	-9.2942
CLIP4	-9.36366
POGK	-9.36409
LDB2	-9.39372
PLK3	-9.39457
CPZ	-9.42233
UBE2K	-9.47898
PDLIM2	-9.53071
GEN1	-9.54064
CMTM4	-9.5427
GPD2	-9.57773
NSMF	-9.71569
DEXI	-9.78856
SNX30	-9.83079
ZNF496	-9.83368
SSBP3	-9.87122
GALNT16	-9.9509
RTL8A	-9.98216
EMX2	-9.99337
LBX2	-10.0065
ZNF385A	-10.0462
PPM1N	-10.1363
UBE2Q2	-10.1643
CHST11	-10.1745
HOXC9	-10.1765
CTC1	-10.2536
TOMM5	-10.2946
PSPN	-10.3384
LRRC27	-10.3918
CD9	-10.4511
MDM1	-10.6634
EBAG9	-10.6691
AMPD3	-10.6772
ATG4B	-10.8197
A2M	-10.8233
SERPINB1	-10.8822
SEPT6	-10.9081
EVI5	-10.9188
MYO15B	-10.9875
EBF3	-11.1004
C8orf82	-11.1066
C1orf159	-11.1164
ZNF584	-11.1214
MADCAM1	-11.1586
GFRA1	-11.183
DHX40	-11.2149
RRP15	-11.2171
GALNT15	-11.267
LARS2	-11.421
C3	-11.563
SLC35G2	-11.61
YY1AP1	-11.6352
RBM17	-11.6479
MOSPD2	-11.6879
CHUK	-11.9184
SUSD2	-11.9441
NKPD1	-12.0142
MNT	-12.0909
SLC12A1	-12.1988
ZFP64	-12.3472
SLC6A6	-12.5052
MCM4	-12.5244
MIPEP	-12.5493
TLE3	-12.5551
GNB5	-12.6324
ZNF358	-12.6534
PICK1	-12.6878
DENND4A	-12.6931
POLR1B	-12.7792
LGR4	-12.8033
TRIM5	-12.9632
EPB41L3	-13.1038
MNAT1	-13.2268
PCIF1	-13.3779
UNK	-13.5017
PRCP	-13.5625
TMOD2	-13.5894
COLEC12	-13.6819
WDR81	-13.6844
LRRC8D	-13.7079
EMC4	-13.7164
RAB30	-13.7982
SMAP1	-13.8263
ADPGK	-13.8671
ZNF765	-13.9211
ITFG1	-14.1309
LMBRD2	-14.3584
FZD2	-14.4413
PROSER2	-14.6091
SLC1A7	-14.6708
GLRX3	-14.6781
FBXO32	-14.7466
RDH10	-14.9274
USP13	-14.9999
ARC	-15.2546
SLC39A4	-15.2649
SBSN	-15.5998
PIKFYVE	-16.261
BCKDHA	-16.3144
TREX1	-16.4764
IGFBP5	-16.5397
FBLN2	-16.5846
RAB2A	-16.6483
MED14	-16.7135
EMILIN2	-16.8631
TFAP4	-16.8632
CACUL1	-17.193
KDSR	-17.4318
RSPRY1	-17.8276
MAPK8IP3	-17.8339
SSPN	-17.8341
FBLN1	-17.9213
MTA3	-17.9776
SPTBN2	-18.2516
CTSF	-18.3945
TBX18	-18.6478
BMI1	-18.6655
PHF19	-18.8092
E4F1	-20.4085
ZBTB32	-20.7076
PARD3B	-20.7295
ING5	-20.9624
PNMA2	-21.8517
PMEL	-21.9144
CACNB1	-22.2564
ATPAF1	-22.526
PALM	-23.2772
CAD	-23.4159
MED28	-23.5516
SMAD4	-24.7006
TMCC1	-25.1645
GSK3B	-25.2884
MGA	-25.6137
LSG1	-26.7782
TRIM33	-26.9305
HDAC4	-27.0237
PILRB	-27.3312
E2F4	-27.5778
KAT7	-27.6733
INO80B	-28.8524
ATRIP	-29.3674
RFX2	-29.9637
NAV3	<-30
PHF21A	<-30
NTM	<-30
RPGR	<-30
AP000275.2	<-30
BCL2L2	<-30
SYDE1	<-30
PATJ	<-30
PTPRU	<-30
TBC1D4	<-30
PI16	<-30
PAWR	<-30
AMZ1	<-30
MED16	<-30
PSMD9	<-30
SHPK	<-30
ELAC1	<-30
SSSCA1	<-30
SCO2	<-30
KIAA1257	<-30
AC090360.1	<-30
DDI2	<-30
AC099329.3	<-30
HSPA14	<-30
PALM2-AKAP2	<-30
TPO	<-30
AC005833.1	<-30
PAIP2B	<-30
WBSCR17	<-30
GRIA1	<-30
ARID3B	<-30
FAM84B	<-30
PLXNA4	<-30
GDAP2	<-30
RMND5A	<-30
KIFC2	<-30
ELFN1	<-30
MAP3K1	<-30
AR	<-30
PRKAA2	<-30
CAMKK1	<-30
AC006030.1	<-30
L1CAM	<-30
GRIN1	<-30
SMCR8	<-30
LRRC55	<-30
ALG10B	<-30
EGFLAM	<-30
FITM2	<-30
CTDP1	<-30
USH2A	<-30
TCEANC2	<-30
AC004706.4	<-30
PGPEP1	<-30
ZNF585A	<-30
FAM171A2	<-30
EPHB6	<-30
VWA5B2	<-30
KBTBD12	<-30
PAAF1	<-30
RASIP1	<-30
ADGRB1	<-30
USP43	<-30
SLC2A5	<-30
C2orf91	<-30
PCDHB13	<-30
ODF3	<-30
THSD7A	<-30
ZSWIM6	<-30
SLC35D1	<-30
KCNQ3	<-30
PLAG1	<-30
DHX34	<-30
SCN11A	<-30
NAA40	<-30
PELI2	<-30
RHOU	<-30
GCNT3	<-30
CHAF1B	<-30
TSPEAR	<-30
EPHA7	<-30
MOCS3	<-30
PLEKHM3	<-30
RELT	<-30
SCRT2	<-30
TTYH1	<-30
BCL6B	<-30
ZNF792	<-30
CREBRF	<-30
C1orf74	<-30
S1PR2	<-30
USP2	<-30
NTRK3	<-30
LEP	<-30
ZNF555	<-30
OSBPL7	<-30
PTPRN	<-30
POLR2J3	<-30
ANKRD26	<-30
JADE3	<-30
DDX60	<-30
ZMAT1	<-30
PIRT	<-30
IFI44L	<-30
FKTN	<-30
PDE7B	<-30
TMPPE	<-30
NEMP1	<-30
SLC12A7	<-30
MTUS2	<-30
MEX3D	<-30
PCDHGA5	<-30
AGL	<-30
PPP1R13B	<-30
ASPA	<-30
MAP3K14	<-30
SLC52A1	<-30
PGGHG	<-30
ATG2A	<-30
ZFP37	<-30
KIF5A	<-30
CYP8B1	<-30
ZNF317	<-30
ITIH5	<-30
SS18L1	<-30
CIPC	<-30
AC138517.2	<-30
TBC1D22B	<-30
GALNT13	<-30
TP53INP1	<-30
PCSK4	<-30
HIVEP3	<-30
SLC14A2	<-30
C4A	<-30
KATNB1	<-30
C4B	<-30
ETNK1	<-30
GREB1L	<-30
TIE1	<-30
PCDHGA7	<-30
IZUMO4	<-30
POP1	<-30
PPP1R3F	<-30
PCDHGA1	<-30
INAFM2	<-30
ZMYND15	<-30
NPIPA1	<-30
CLPB	<-30
NIPAL4	<-30
NSUN4	<-30
AC002996.1	<-30
ZNF672	<-30
SHISA7	<-30
MTMR6	<-30
PCDHB7	<-30
DBF4B	<-30
CLCN6	<-30
TTC16	<-30
SAP130	<-30
GABRB3	<-30
C1orf145	<-30
ZNF662	<-30
DNASE1L2	<-30
RGS5	<-30
CILP2	<-30
WBP1	-49646.3
DFFB	<-30
PAX9	<-30
C20orf27	<-30
CD101	<-30
ITGAL	<-30
DNAH9	<-30
CNDP1	<-30
AZIN2	<-30
SLC1A3	<-30
ZBTB42	<-30
QTRT2	<-30
MAGED4	<-30
KLRG2	<-30
CLIC6	<-30
BTN1A1	<-30
TIGIT	<-30
FP565260.7	<-30
ZNF200	<-30
TIMM13	<-30
HGF	<-30
TAF1C	<-30
FOXO6	<-30
SMC1B	<-30
CNTN2	<-30
CBARP	<-30
CCP110	<-30
FANCE	<-30
ETNK2	<-30
ARHGAP27	<-30
ASB13	<-30
EFL1	<-30
SMYD4	<-30
FSTL5	<-30
TACSTD2	<-30
MEN1	<-30
FANCM	<-30
ASCL5	<-30
C17orf105	<-30
TRPV1	<-30
KIAA1324L	<-30
FAHD2A	<-30
ELMO3	<-30
[truncated: 1,555 more rows]
