# Supplementary material for: Differential Expression Profiles of the Transcriptome and miRNA Interactome in Synovial Fibroblasts of Rheumatoid Arthritis Revealed by Next Generation Sequencing
Source: Diagnostics (Basel). 2019 Aug 18;9(3):98. doi: 10.3390/diagnostics9030098 (PMC6787660; doi:10.3390/diagnostics9030098)
Supplement: Supplementary file 1 [file diagnostics-09-00098-s001.zip › Table S4 Upregulated miRNA.xlsx]

## Sheet: Sheet1
Table S4. miRNA upregulated in RA synovial fibroblasts.
miRNA	Fold change
hsa-miR-130b-5p	1.50252
hsa-miR-561-5p	1.50867
hsa-miR-377-5p	1.54704
hsa-miR-148a-5p	1.54882
hsa-miR-17-3p	1.58
hsa-miR-140-3p	1.58007
hsa-miR-3615	1.59003
hsa-miR-454-5p	1.59504
hsa-miR-27b-5p	1.60069
hsa-miR-431-3p	1.60793
hsa-miR-7706	1.61642
hsa-miR-100-3p	1.63534
hsa-miR-143-3p	1.63622
hsa-miR-455-5p	1.64565
hsa-miR-134-5p	1.65597
hsa-miR-31-5p	1.65606
hsa-miR-138-1-3p	1.66242
hsa-miR-222-5p	1.69868
hsa-miR-409-3p	1.70444
hsa-miR-145-5p	1.70574
hsa-miR-668-3p	1.77778
hsa-miR-370-5p	1.81633
hsa-miR-7974	1.85978
hsa-miR-874-3p	1.86792
hsa-miR-362-5p	1.87629
hsa-miR-409-5p	1.88904
hsa-miR-128-1-5p	1.89744
hsa-miR-330-5p	1.91765
hsa-let-7e-3p	1.91818
hsa-miR-30c-2-3p	1.9403
hsa-miR-149-5p	2.05
hsa-miR-21-3p	2.06969
hsa-miR-7-5p	2.07345
hsa-miR-7-5p	2.08571
hsa-miR-7-5p	2.09714
hsa-miR-145-3p	2.11134
hsa-miR-140-5p	2.11987
hsa-miR-1307-5p	2.15658
hsa-miR-3176	2.20548
hsa-miR-196b-5p	2.25799
hsa-miR-143-5p	2.26374
hsa-miR-493-5p	2.27632
hsa-miR-155-5p	2.28051
hsa-miR-193a-3p	2.31579
hsa-miR-543	2.48936
hsa-miR-582-3p	3.17143
hsa-miR-4521	5.69565
hsa-miR-137	7.375
hsa-miR-146a-5p	10.736
hsa-miR-2682-5p	14.9667
