# Supplementary material for: Differential Expression Profiles of the Transcriptome and miRNA Interactome in Synovial Fibroblasts of Rheumatoid Arthritis Revealed by Next Generation Sequencing
Source: Diagnostics (Basel). 2019 Aug 18;9(3):98. doi: 10.3390/diagnostics9030098 (PMC6787660; doi:10.3390/diagnostics9030098)
Supplement: Supplementary file 1 [file diagnostics-09-00098-s001.zip › Table S5 Downregulated miRNA.xlsx]

## Sheet: Sheet1
Table S5. miRNA downregulated in RA synovial fibroblasts.
miRNA	Fold change
hsa-miR-196a-3p	-1.51494
hsa-miR-98-5p	-1.51863
hsa-miR-374b-5p	-1.51923
hsa-miR-29c-3p	-1.53488
hsa-miR-505-3p	-1.57292
hsa-let-7b-5p	-1.57767
hsa-miR-542-3p	-1.58626
hsa-miR-132-3p	-1.6913
hsa-miR-652-3p	-1.70588
hsa-miR-125a-3p	-1.71333
hsa-miR-195-3p	-1.72131
hsa-miR-450b-5p	-1.76851
hsa-miR-335-5p	-1.80313
hsa-let-7d-5p	-1.9023
hsa-miR-181a-5p	-1.96858
hsa-miR-181a-5p	-1.96861
hsa-miR-5701	-2.04839
hsa-miR-5701	-2.04839
hsa-miR-5701	-2.04839
hsa-miR-196a-5p	-2.08322
hsa-miR-196a-5p	-2.13309
hsa-miR-146b-5p	-2.14104
hsa-let-7c-5p	-2.18209
hsa-miR-497-5p	-2.18405
hsa-miR-424-3p	-2.31546
hsa-miR-182-5p	-2.32634
hsa-miR-183-5p	-2.38462
hsa-miR-450a-5p	-2.38889
hsa-miR-450a-5p	-2.39227
hsa-miR-23a-5p	-2.44898
hsa-miR-195-5p	-2.78212
hsa-miR-146b-3p	-2.88356
hsa-miR-424-5p	-3.37786
hsa-miR-199b-5p	-3.94471
hsa-miR-204-5p	-6.55319
