# Supplementary material for: Differential Expression Profiles of the Transcriptome and miRNA Interactome in Synovial Fibroblasts of Rheumatoid Arthritis Revealed by Next Generation Sequencing
Source: Diagnostics (Basel). 2019 Aug 18;9(3):98. doi: 10.3390/diagnostics9030098 (PMC6787660; doi:10.3390/diagnostics9030098)
Supplement: Supplementary file 1 [file diagnostics-09-00098-s001.zip › Table S6 Targtes of validated miRNA.xls]

## Sheet: Table S8
Table S6. Targets of validated miRNA.
miRNA	Gene
hsa-miR-17-3p	PKM
	UNK
	RPL28
	NDUFV3
	GSR
	PPIA
	PPIL4
	GPC4
	PICALM
	GRPR
	PDPR
	NACA
	KDELR1
	TRABD
	PABPC1
	STIM1
	JPH2
	MTA1
	POLDIP2
	HOXA13
	WDR59
	NR6A1
	HIRA
	FOXK1
	ELOVL2
	KDR
	RMND5A
	UBE2H
	BPNT1
	SF1
	HBP1
	P2RX6
	MDM4
	TIMMDC1
	SLC6A4
	PTBP1
	TXNIP
	SEMA3E
	ZFP36
	LSM14A
	LGALS3BP
	KPNA2
	IP6K1
	H2AFV
	ZNF557
	ZNF710
	TIMP3
	ARL5C
	GPSM2
	TXNDC16
	SOD2
	HIST1H2BK
	FSCN1
	ARL5C
	MDC1
	MRS2
	UBA1
	FAM98A
	FBXL20
	TMED10
	GPX2
	ZDHHC6
	RBM5
	SETD1B
	IMPDH2
	UBE2H
	GOT2
	ATG12
	DCC
	TFRC
	TXNRD2
	THEM6
	SRCAP
	TXNIP
	MRPL53
	GCC1
	HOXD3
	ZNF442
	NLRC5
	PNO1
	VGLL4
	FEM1A
	ABCB7
	FAT2
	ARL5C
	HEXIM1
	ARL5A
	HOXB2
	SMARCE1
	VIM
	HOOK3
	SFMBT2
	ZNF500
	HBP1
	FAM98A
	PRMT2
	SEMA3E
	DIAPH2
	SESN2
	ICAM1
	ARL5C
	RAB37
	WNT10B
	GAPDH
	BTG2
	SMG1
	MYRF
	SNAPC4
	CRKL
	SELE
	FAM98A
	ENPP2
	VGLL4
	UBN2
	DVL3
	RAB37
	ARID4B
	SLC13A4
	PDCD11
	PYCARD
	TXNIP
	SMARCE1
	CAPN1
	UBE2G1
	ATAD2
	GGA2
	ZNF423
	ARL5C
	TUBB4B
	SCAF4
	ARL5C
	GPC4
	VIM
	TNFAIP1
	CCNG1
	DNAH17
	QSOX2
	GSTO2
	BRPF1
	POLR1D
	FAM98A
	RAB1A
	GALNT7
	TMPPE
	RPL36A
	JPH2
	OPTN
	RPL27A
	XPO1
	STX16
	ATG12
	EIF1AX
	VIM
	RNF111
	PRKCA
	BNC2
	RPS16
	TRIM68
	MTHFD1
	ZNF33A
	SMARCE1
	RNF11
	POLR2A
hsa-miR-125a-3p	NAV1
	RTN2
	FOXC1
	MSANTD3
	TMEM154
	ZDHHC6
	RPL37
	AGO3
	WNT3
	PDE4C
	TTC31
	GBA2
	ZNF665
	MFSD11
	TMCO1
	PISD
	ATP6V1B2
	RUNDC1
	MAPK14
	IGFBP5
	FXR1
	ARPC2
	ZNF430
	PFKFB2
	TRIP11
	HSPE1-MOB4
	VPS36
	ZCCHC8
	NUP155
	YPEL1
	CTDNEP1
	CYP20A1
	SS18L1
	FLVCR1
	MYC
	PISD
	WDR12
	MFSD11
	ITPRIPL2
	APOH
	KCTD5
	STOML1
	OSBPL10
	LCE1A
	TIMM50
	WFDC6
	THBS1
	HIF1AN
	ENAH
	TIMM8A
	COLGALT1
	PRIM1
	P2RX7
	PIGP
	TAOK1
	NARS
	CXorf38
	HIF1AN
	ZBTB43
	RHOA
	FBXL2
	ALDOA
	TMEM37
	SCIMP
	SYNJ2BP
	MLLT10
	ZNF737
	CLUAP1
	COL5A1
	SUMO1
	C15orf40
	WDR5B
	RRAD
	ZNF74
	NT5C2
	ELK1
	TSPYL1
	PNMAL2
	DCUN1D2
	ZNF37A
	HSPA4
	PBOV1
	ZNF43
	SYNGR2
	BTF3L4
	PRY2
	CYB5D1
	CFL2
	OMD
	PIGO
	ASB8
	PTPN3
	C4orf29
	STAC2
	DHTKD1
	PGK1
	RPL30
	GLTP
	SPATA5
	ZNF641
	SGTB
	HES2
	SGK1
	FOXC1
	PRY
	ADAT1
	CDH6
	GPC4
	HSPA4L
	MYOZ3
	RPS6
	C1orf43
	COPS7B
	PDE7A
	PACS2
	NPHP1
	SMIM14
	TXNDC16
	SNX2
	ZNF576
	SAR1B
	PISD
	WDR41
	ZNF439
	BSCL2
	RHOA
	MRPS10
	GPHA2
	POLR3A
	SLC38A9
	CHCHD5
	ARHGEF39
	FAM131B
	CYTIP
	HUNK
	MUL1
	LACTB
	MOB4
	PISD
	ZNF74
	MAST3
	GATAD1
	ARRB2
	IP6K2
	ZNF519
	WSB1
	LOH12CR1
	NAA50
	CECR2
	CENPBD1
	ZCCHC8
	ARRB1
	LIPG
	SLC15A2
	ZSWIM4
	LIAS
	TMOD2
	PAX5
	NAA50
	WAC
	IVD
	AREL1
	PFAS
	EIF2A
	KLB
	NOA1
	MTA1
	NWD1
	CWF19L1
	RANGAP1
	C22orf29
	ATCAY
	F2RL3
	FYN
	TMEM132B
	PALM2
	CECR2
	B4GALT1
	IRF1
	ANKRD33B
	TTC8
	FXN
	TERF2
	ZBTB8B
	PTPN3
	POLM
	IL23R
	SDK1
	MFSD2A
	HCAR1
	NECAB3
	POLL
	SUGT1
	NUP153
	NUFIP2
	NPHS1
	KCNN1
	AK2
	ARFGEF1
	FBLIM1
	ZNF699
	MANEAL
	TTC4
	HUNK
	LMBR1L
	WDR31
	ALKBH5
	WNT7B
	SPIRE2
	PPM1H
	STK4
	PLSCR1
	NHLRC3
	SMDT1
	EMP2
	IFNE
	AGO2
	E2F8
	CDK4
	ZKSCAN1
	ZNF517
	PISD
	LIAS
	CACNB2
	PIGS
	DEGS1
	ITGAL
	SETX
	KIF1C
	DDX19B
	NARS
	DPYSL2
	S1PR3
	FAXC
	ZNF74
	GLUL
	PDE6A
	TMOD3
	FPR2
	WDR77
	SIT1
	MELK
	RRAD
	KCNN3
	CMBL
	ZIC5
	ZNF333
	CCR4
	MTHFR
	C4orf29
	RNF19B
	ADO
	DPYSL5
	LEPRE1
	FFAR4
	SMURF2
	TRIM72
	PAG1
	ZFP69B
	C2orf72
	MTAP
	GNE
	PIGG
	ZC3H10
	TBC1D13
	PIK3C2A
	MTFR1
	SLC38A9
	ZNF708
	SLC1A5
	GNAS
	IGF2BP2
	HILPDA
	RBM27
	PHLDA3
	ANKRD62
	SKI
	OSTF1
	TRPV2
	TPM2
	TIRAP
	SWSAP1
	YWHAG
	MPEG1
	OPA3
	GRIN2A
	NAA50
	VMAC
	LACTB
	KCTD5
	NUP62
	MMAB
hsa-miR-23a-5p	LACTB
	HDGF
	MED7
	NEK9
	FBXO47
	HIST3H2BB
	SHROOM4
	ZBTB8B
	PURB
	CTNS
	PRR11
	LYRM7
	WNT7B
	C17orf75
	C19orf47
	FOXO3
	NCKAP1
	SYK
	CHD4
	HM13
	IKZF3
	GSR
	ALG9
	HIST1H1T
	NT5C2
	FITM2
	SSBP2
	PPM1L
	MSANTD3
	GDE1
	TRUB2
	ADK
	SLC35G1
	SMIM15
	FAM151B
	CABP4
	ZNF385A
	C6orf132
	BMPR1A
	MSH3
	MRE11A
	SKI
	MURC
	CNDP1
	AS3MT
	NFKBID
	APTX
	ANKS4B
	WDR37
	HPSE
	GPATCH2L
	SNRPD1
	ANGPTL3
	E2F2
	CNKSR3
	GGPS1
	AGO3
	POLR2E
	ZNF333
	ATF1
	POC1A
	TMEM248
	DNAJC28
	GSR
	ABHD2
	PIAS2
	FAM229B
	LIMS1
	SLC10A6
	SAR1A
	LCOR
	NAV2
	SMAGP
	PGBD4
	HSD11B1L
	ARL10
	CHD4
	OCIAD2
	CNKSR3
	ZSCAN2
	HES2
	ZNF347
	DSTYK
	SVOP
	CHAF1B
	UGGT1
	DNAJC28
	FAM227A
	AGTPBP1
	TUBD1
	CYP20A1
	MED28
	HIST3H2BB
	SSR1
	PNPLA3
	SAMD5
	SERPING1
	ALDH5A1
	SP2
	NIPAL2
	OGFOD1
	MTO1
	SLC4A4
	RGS17
	SLC1A5
	TRIM65
	SLC22A3
	CDT1
	GJD3
	PSMB9
	VTA1
	ZBTB24
	NUP93
	USP49
	SCRG1
	CAMK2N2
	CSNK1E
	MOG
	DHTKD1
	C19orf47
	XRCC2
	TRPM7
	KIAA1468
	CHD4
	GTDC1
	C20orf144
	FAM118A
	WNT7B
	ADAT1
	TIMELESS
	FKBP5
	CHAF1B
	METTL14
	C1orf158
hsa-miR-652-3p	KDM2B
	SEPT2
	EML4
	SUPT6H
	EIF4ENIF1
	MSI2
	ACTN4
	UHRF1BP1
	ATF7IP
	ATP11C
	PCSK7
	HIST2H4B
	SLC7A1
	MORF4L2
	RPL26
	RPS16
	RPL18A
	VPS41
	RPL29
	GRPEL1
	SNX5
	HOXA9
	QKI
	KMT2C
	ISOC1
	RPL27
	MTA3
	ATP11B
	PTPLA
	CDC42EP1
	SRM
	HIST1H3B
	MXRA7
	CBS
	HIST1H2BD
	SERF1B
	CEBPG
	CD46
	BTF3
	HNRNPAB
	HIST2H3A
	HMGB1
	TNRC6A
	CDKN2AIP
	PNPT1
	TMED5
	GTF3C5
	IRS4
	COX20
	POLR2A
	MRPL36
	SRM
	RPL21
	AGO3
	YIPF6
	ATP5B
	SMAP2
	PRKAA1
	H3F3B
	PHF12
	CAPZB
	RAP1GAP2
	MASTL
	ZBTB44
	RNF152
	POM121
	SLC12A6
	SRPK1
	CTC1
	RPS19
	HIST1H2BB
	HIST1H2BH
	SF3A1
	AGO2
	DDX39A
	CNOT3
	ZNF567
	ACTG1
	C11orf48
	PPIL4
	TAZ
	SLC31A1
	IMMT
	MRAS
	HIST1H2BJ
	NDE1
	KIF1A
	VPS37B
	CHST6
	IPO13
	NFE2L1
	ZBTB4
	CSNK2A1
	RPL4
	CCDC74B
	NXN
	TCP1
	STK4
	GDPD5
	IARS
	ANKRD9
	SERBP1
	G6PC3
	CARS
	TUBA1B
	USP10
	RAC1
	SRM
	MCTS1
	FAM120AOS
	SEC13
	CNN3
	HIST1H1E
	ARCN1
	AGAP3
	CACNG8
	ADM2
	HIST1H1C
	ZNF431
	C1orf85
	AGO1
	NFAT5
	EEF1A1
	ELOVL1
	MGST1
	NOM1
	TMEM107
	RPS6
	NUP98
	DGCR8
	CSNK1A1
	HSPA1B
	AP1G1
	ZBTB8A
	YBX3
	RPL32
	RPL35A
	SAT1
	SMAD2
	GRK6
	RPS29
